# Supplementary material for: Differences in Gene Expression Profiles and Phenotypes of Differentiated SH-SY5Y Neurons Stably Overexpressing Mitochondrial Ferritin
Source: Front Mol Neurosci. 2019 Jan 8;11:470. doi: 10.3389/fnmol.2018.00470 (PMC6331485; doi:10.3389/fnmol.2018.00470)
Supplement: Supplemental File 1 — Zipped Microsoft Excel File showing complete results of all expression intensities for analyzed clones. File is searchable. [file Data_Sheet_1.zip]

Archive with 1 entries (1 files):
- Microarray analysis full list table.xlsx
