# Supplementary material for: Differences in Gene Expression Profiles and Phenotypes of Differentiated SH-SY5Y Neurons Stably Overexpressing Mitochondrial Ferritin
Source: Front Mol Neurosci. 2019 Jan 8;11:470. doi: 10.3389/fnmol.2018.00470 (PMC6331485; doi:10.3389/fnmol.2018.00470)
Supplement: Supplemental File 1 — Zipped Microsoft Excel File showing complete results of all expression intensities for analyzed clones. File is searchable. [file Data_Sheet_1.zip › Microarray analysis full list table.xlsx]

## Sheet: Sheet1
Probe Set ID	Gene Title	High B	Detection	Detection p-value	Medium	Detection	Detection p-value	Untransfected	Detection	Detection p-value	Gene Symbol	Representative Public ID	Chromosomal Location	UniGene ID	Entrez Gene	Gene Ontology Biological Process	Gene Ontology Cellular Component	Gene Ontology Molecular Function	KEGG Pathway Name	KEGG Pathway ID	KEGG Link
234020_x_at	---	122.921	P	0.000244141	190.096	P	0.000732422	210.344	P	0.000732422	---	AL049975	---	Hs.671954	---	---	---	---
234019_at	---	19.9628	A	0.334473	22.4517	A	0.5	15.1473	A	0.432373	---	AF070619	---	Hs.673606	---	---	---	---
234239_at	---	74.2698	P	0.0185547	110.175	P	0.0375977	127.98	A	0.0952148	---	AK025321	---	Hs.306385	---	---	---	---
1567031_at	---	51.0175	P	0.0107422	80.5613	P	0.00195313	62.5889	P	0.0012207	---	X78928	---	---	---	---	---	---
229150_at	---	3.19602	A	0.850342	7.38491	A	0.696289	8.57053	A	0.780518	---	AI810764	---	Hs.659093	---	---	---	---
207688_s_at	---	471.851	P	0.000244141	408.057	P	0.000244141	610.578	P	0.000244141	---	NM_005538	---	---	---	0010862 // positive regulation of pathway-restricted SMAD protein phosphorylation // --- /// 0042981 // regulation of apoptotic process // --- /// 0043408 // regulation of MAPK cascade // --- /// 0048468 // cell development // --- /// 0060395 // SMAD protein signal transduction // ---	0005576 // extracellular region // inferred from electronic annotation /// 0005576 // extracellular region // traceable author statement /// 0005615 // extracellular space // --- /// 0070062 // extracellular exosome // inferred from direct assay	0005125 // cytokine activity // --- /// 0005160 // transforming growth factor beta receptor binding // traceable author statement /// 0005179 // hormone activity // inferred from electronic annotation /// 0008083 // growth factor activity // inferred from electronic annotation
1559663_at	---	59.0306	P	0.00195313	41.146	P	0.00195313	27.9242	M	0.0649414	---	AF090916	---	Hs.676460	---	---	---	---
215697_at	---	26.7054	A	0.828613	167.704	A	0.601074	90.2547	A	0.601074	---	AF052172	---	Hs.655751	---	---	---	---
215701_at	---	119.004	A	0.0771484	91.9777	A	0.219482	59.0136	A	0.398926	---	AL109666	---	Hs.655073	---	---	---	---
215675_at	---	12.2429	A	0.432373	86.6778	A	0.149658	17.8598	A	0.533936	---	AB051442	---	---	---	---	---	---
81811_at	---	675.152	P	0.00135385	1087.89	P	0.000959383	1242.86	P	0.000959383	---	AI744451	---	Hs.675200	---	---	---	---
215713_at	---	4.60634	A	0.657227	11.7712	A	0.466064	2.90507	A	0.74707	---	AK026778	---	Hs.676758	---	---	---	---
239401_at	---	12.0949	A	0.432373	6.67591	A	0.5	6.67732	A	0.633789	---	AI668672	---	Hs.720560	---	---	---	---
215674_at	---	16.3504	A	0.171387	15.7099	P	0.000244141	33.5176	A	0.0805664	---	AB051446	---	---	---	---	---	---
215742_at	---	14.0904	A	0.38916	78.9912	A	0.19458	41.9972	A	0.19458	---	AK022219	---	Hs.677113	---	---	---	---
1552258_at	---	54.1376	A	0.303711	42.2077	A	0.533936	14.7972	A	0.601074	---	NM_052871	---	---	---	---	---	---
211218_at	---	17.8885	A	0.27417	46.4282	A	0.19458	18.4891	A	0.665527	---	AF118078	---	---	---	---	---	---
215745_at	---	10.5893	A	0.432373	12.1981	A	0.466064	48.1997	A	0.246094	---	L34409	---	Hs.660165	---	---	---	---
215746_at	---	45.3621	A	0.219482	37.6136	A	0.27417	33.8418	A	0.239502	---	L34409	---	Hs.660165	---	---	---	---
215750_at	---	157.384	P	0.00415039	297.228	P	0.00585938	266.864	P	0.00415039	---	AB051446	---	---	---	---	---	---
239411_at	---	348.625	P	0.0239258	427.82	P	0.0141602	445.087	P	0.00195313	---	AV719774	---	Hs.674528	---	---	---	---
215753_at	---	17.0034	A	0.533936	74.2197	A	0.303711	49.0457	A	0.366211	---	AK021614	---	Hs.635391	---	---	---	---
215755_at	---	25.4195	A	0.334473	39.0764	A	0.334473	69.5888	A	0.0805664	---	AK022006	---	---	---	---	---	---
215762_at	---	5.98687	A	0.904785	5.10041	A	0.919434	5.5156	A	0.888428	---	BE669609	---	Hs.150167	---	---	---	---
215763_at	---	37.391	A	0.129639	31.0227	A	0.303711	13.8128	A	0.533936	---	AL080072	---	Hs.21195	---	---	---	---
215768_at	---	28.4655	A	0.171387	56.8649	M	0.0561523	60.8556	P	0.00805664	---	AL049337	---	Hs.663788	---	---	---	---
215774_s_at	---	10.9972	A	0.633789	54.1764	A	0.780518	6.66507	A	0.567627	---	AV650470	---	---	---	---	---	---
215778_x_at	---	17.0933	A	0.665527	60.9698	A	0.246094	90.5215	A	0.171387	---	AJ006206	---	---	---	---	---	---
215669_at	---	5.3528	A	0.80542	34.6291	A	0.423828	42.9308	A	0.27417	---	U70544	---	---	---	---	---	---
215786_at	---	244.535	P	0.000244141	269.842	P	0.000244141	277.491	P	0.000244141	---	AK022170	---	Hs.661398	---	---	---	---
215791_at	---	72.7064	P	0.000244141	113.356	P	0.000732422	155.077	P	0.00292969	---	AF003738	---	Hs.663677	---	---	---	---
215801_at	---	2.98822	A	0.601074	37.6965	P	0.0361328	31.1834	A	0.067627	---	AL133604	---	Hs.610977	---	---	---	---
215802_at	---	58.0982	A	0.111572	86.7138	M	0.0561523	97.0218	P	0.0107422	---	AK000144	---	Hs.675417	---	---	---	---
215665_at	---	12.5499	A	0.5	31.9724	A	0.19458	17.4503	A	0.5	---	AL359553	---	---	---	---	---	---
215805_at	---	16.4426	A	0.491699	70.5377	A	0.466064	21.731	A	0.567627	---	BF574664	---	Hs.608506	---	---	---	---
215662_at	---	127.416	A	0.111572	84.2144	A	0.246094	157.805	A	0.0805664	---	AK025352	---	Hs.612903	---	---	---	---
215824_at	---	9.53934	A	0.5	54.18	A	0.219482	34.6144	A	0.366211	---	AK026469	---	---	---	---	---	---
215825_at	---	134.843	P	0.0012207	120.077	P	0.000732422	177.469	P	0.000244141	---	AF070579	---	Hs.283819	---	---	---	---
215828_at	---	394.874	P	0.0012207	535.778	P	0.000244141	573.432	P	0.000244141	---	AL359599	---	Hs.676442	---	---	---	---
215831_at	---	28.6853	A	0.149658	54.3263	A	0.246094	42.464	A	0.19458	---	AF113018	---	---	---	---	---	---
1559664_at	---	17.6685	A	0.491699	13.8174	A	0.567627	53.005	A	0.171387	---	BC034421	---	Hs.596753	---	---	---	---
239402_at	---	47.9675	A	0.067627	55.8364	A	0.171387	75.5057	P	0.0185547	---	AW117206	---	---	---	---	---	---
239497_at	---	108.535	A	0.0952148	189.992	M	0.0561523	184.123	A	0.0952148	---	AA769202	---	---	---	---	---	---
215837_x_at	---	38.2716	A	0.129639	24.2743	A	0.366211	39.8757	A	0.144531	---	AF113018	---	---	---	---	---	---
215845_x_at	---	215.931	P	0.0375977	354.554	P	0.0375977	285.241	M	0.0561523	---	AK026493	---	Hs.557703	---	---	---	---
215846_at	---	34.2969	A	0.19458	66.4517	M	0.0561523	57.3709	M	0.0561523	---	AL117571	---	Hs.672787	---	---	---	---
215653_at	---	1.29172	A	0.466064	2.8982	A	0.799561	32.9039	P	0.0107422	---	AF339805	---	Hs.659575	---	---	---	---
215853_at	---	52.1679	P	0.00292969	115.795	P	0.000244141	80.8692	P	0.000244141	---	AK021640	---	Hs.663583	---	---	---	---
215651_at	---	30.971	A	0.432373	9.00204	A	0.466064	76.367	A	0.171387	---	AK026682	---	---	---	---	---	---
215650_at	---	58.7736	A	0.171387	104.781	A	0.111572	147.273	P	0.0375977	---	AK021614	---	Hs.635391	---	---	---	---
215854_at	---	159.528	P	0.000244141	218.427	P	0.000732422	183.281	P	0.000732422	---	AU146050	---	Hs.658795	---	---	---	---
215858_at	---	72.3218	A	0.171387	48.1699	A	0.27417	84.3812	A	0.165771	---	AK022363	---	Hs.635541	---	---	---	---
51226_at	---	30.8632	A	0.0738301	42.4834	A	0.138765	45.4942	A	0.138765	---	N53536	---	---	---	---	---	---
215862_at	---	56.8963	A	0.0805664	133.937	P	0.0375977	68.2857	A	0.0805664	---	AK022363	---	Hs.635541	---	---	---	---
215864_at	---	57.2369	M	0.0561523	15.295	A	0.303711	83.8194	A	0.067627	---	AK025077	---	Hs.612896	---	---	---	---
233711_at	---	1.7563	A	0.976074	5.40641	A	0.904785	2.3331	A	0.943848	---	AK022165	---	Hs.677106	---	---	---	---
215866_at	---	169.107	P	0.0375977	227.117	P	0.0375977	215.687	P	0.0185547	---	AK024938	---	Hs.677298	---	---	---	---
215868_x_at	---	57.7252	P	0.0141602	78.0057	P	0.00805664	53.5108	P	0.0375977	---	AK026238	---	Hs.671830	---	---	---	---
215869_at	---	20.4611	A	0.633789	14.1901	A	0.601074	63.0858	A	0.366211	---	AK022254	---	Hs.600188	---	---	---	---
207596_at	---	50.3865	P	0.0302734	53.6008	P	0.0461426	49.5123	A	0.171387	---	NM_018515	---	---	---	---	---	---
215872_at	---	1.51241	A	0.989258	4.89349	A	0.870361	3.89408	A	0.991943	---	AK024445	---	---	---	---	---	---
233739_at	---	4.22676	A	0.601074	2.66267	A	0.780518	1.9809	A	0.657227	---	AL049289	---	Hs.574493	---	---	---	---
233740_at	---	29.8324	P	0.0239258	38.3044	P	0.00195313	47.5506	A	0.0805664	---	AF113017	---	---	---	---	---	---
207588_at	---	7.64752	A	0.665527	29.8213	A	0.111572	1.07336	A	0.865479	---	NM_003871	---	Hs.123048	---	---	---	---
215648_at	---	184.674	P	0.000244141	258.425	P	0.000244141	378.672	P	0.000244141	---	AU144324	---	Hs.736034	---	---	---	---
215874_at	---	44.8589	A	0.219482	10.0875	A	0.432373	14.9191	A	0.398926	---	AK026820	---	Hs.677401	---	---	---	---
215875_at	---	93.2693	A	0.144531	125.822	A	0.129639	131.059	P	0.0461426	---	AK026820	---	Hs.677401	---	---	---	---
215877_at	---	34.3016	A	0.334473	25.7641	A	0.633789	16.3612	A	0.524414	---	AK024445	---	---	---	---	---	---
233747_at	---	8.9337	A	0.72583	10.6734	A	0.696289	5.09061	A	0.919434	---	AA723761	---	---	---	---	---	---
215647_at	---	32.54	P	0.0375977	5.30324	A	0.657227	25.1836	A	0.27417	---	AK021576	---	Hs.736000	---	---	---	---
215893_x_at	---	25.562	A	0.334473	81.4121	A	0.111572	16.6167	A	0.432373	---	AF339787	---	Hs.679510	---	---	---	---
233755_at	---	1.22556	A	0.94165	40.9673	A	0.303711	23.8094	A	0.19458	---	AU150869	---	Hs.636847	---	---	---	---
215896_at	---	44.3968	P	0.0375977	46.1466	A	0.149658	47.8251	A	0.19458	---	AU144277	---	Hs.675441	---	---	---	---
215899_at	---	44.5882	A	0.27417	122.328	A	0.149658	82.8406	P	0.0461426	---	AK022331	---	Hs.677226	---	---	---	---
215900_at	---	157.479	P	0.000244141	188.181	P	0.000244141	190.948	P	0.000732422	---	AK022331	---	Hs.677226	---	---	---	---
215902_at	---	67.8922	A	0.171387	118.727	P	0.0239258	116.331	A	0.129639	---	AF009267	---	Hs.654770	---	---	---	---
215907_at	---	519.94	P	0.000244141	588.367	P	0.000244141	720.549	P	0.00195313	---	AK027193	---	Hs.677413	---	---	---	---
215908_at	---	151.518	P	0.0012207	166.628	P	0.0012207	201.909	P	0.000732422	---	AF009267	---	Hs.654770	---	---	---	---
1570439_at	---	142.179	P	0.0012207	163.963	P	0.00585938	180.575	P	0.00585938	---	AF130093	---	---	---	---	---	---
215924_at	---	1.83118	A	0.696289	20.4592	A	0.490234	4.31705	A	0.5	---	AK022102	---	Hs.677099	---	---	---	---
215928_at	---	45.2315	P	0.0239258	84.7247	P	0.0185547	95.5422	P	0.000244141	---	AK022192	---	Hs.670023	---	---	---	---
215934_at	---	4.58311	A	0.989258	9.11378	A	0.969727	8.12854	A	0.919434	---	D16471	---	Hs.555257	---	---	---	---
215642_at	---	7.03009	A	0.601074	6.32298	A	0.633789	62.8013	A	0.171387	---	AF090887	---	Hs.612030	---	---	---	---
233756_at	---	8.0146	A	0.850342	12.8195	A	0.850342	15.0056	A	0.80542	---	AU146919	---	Hs.677098	---	---	---	---
215939_at	---	25.5108	A	0.149658	50.9779	A	0.27417	66.7204	A	0.19458	---	AU148005	---	Hs.636867	---	---	---	---
215941_at	---	38.0092	A	0.432373	1.42736	A	0.665527	10.9955	A	0.601074	---	D16471	---	Hs.555257	---	---	---	---
215956_at	---	74.9782	A	0.334473	78.4836	P	0.0461426	104.038	P	0.0375977	---	AK022065	---	Hs.677093	---	---	---	---
215958_at	---	1.75027	A	0.823486	6.01558	A	0.567627	54.741	A	0.0952148	---	AK022065	---	Hs.677093	---	---	---	---
215959_at	---	51.1008	A	0.111572	82.2153	A	0.171387	96.0222	A	0.129639	---	AK001131	---	---	---	---	---	---
215962_at	---	1.06519	A	0.900635	1.60485	A	0.688721	5.77917	A	0.71875	---	F10112	---	Hs.687649	---	---	---	---
215964_at	---	8.03003	A	0.696289	26.3648	A	0.5	4.25456	A	0.80542	---	U80766	---	Hs.687649	---	---	---	---
215965_at	---	1.39684	A	0.919434	2.4845	A	0.904785	1.24733	A	0.919434	---	AK022421	---	Hs.636867	---	---	---	---
215968_at	---	112.053	P	0.00805664	160.17	P	0.0107422	74.6556	A	0.0805664	---	AF055018	---	Hs.657917	---	---	---	---
215969_at	---	5.65284	A	0.633789	27.0111	A	0.466064	50.9321	A	0.334473	---	AL079289	---	Hs.656706	---	---	---	---
215971_at	---	9.86035	A	0.334473	64.9811	A	0.171387	52.5692	A	0.334473	---	AK022120	---	Hs.736035	---	---	---	---
215974_at	---	46.7178	A	0.303711	23.0319	A	0.601074	14.3461	A	0.665527	---	AF036973	---	---	---	---	---	---
215975_x_at	---	129.763	A	0.246094	138.152	A	0.19458	181.548	A	0.19458	---	X68285	---	---	---	---	---	---
215976_at	---	110.639	P	0.00585938	199.965	P	0.00585938	125.362	P	0.00415039	---	AU146945	---	Hs.677099	---	---	---	---
215986_at	---	141.38	P	0.000244141	164.204	P	0.000244141	195.898	P	0.000732422	---	AU146999	---	Hs.736035	---	---	---	---
215993_at	---	16.0164	A	0.5	23.5373	A	0.366211	25.1251	A	0.32666	---	AF070543	---	Hs.155915	---	---	---	---
215635_at	---	183.903	P	0.0012207	248.567	P	0.00585938	325.921	P	0.00195313	---	AL109691	---	Hs.671982	---	---	---	---
215995_x_at	---	65.5397	P	0.00415039	93.496	P	0.000244141	97.9672	P	0.00805664	---	AU147598	---	Hs.677122	---	---	---	---
215996_at	---	23.0471	A	0.850342	24.9479	A	0.753906	14.7724	A	0.850342	---	AI446234	---	---	---	---	---	---
215998_at	---	4.57123	A	0.828613	4.37182	A	0.904785	3.71115	A	0.696289	---	R38712	---	Hs.155959	---	---	---	---
216000_at	---	40.8605	A	0.533936	126.725	A	0.149658	178.836	A	0.149658	---	AA732995	---	---	---	---	---	---
216002_at	---	47.9626	P	0.0185547	28.5719	A	0.129639	37.0231	A	0.111572	---	AU147200	---	Hs.677107	---	---	---	---
216003_at	---	5.33315	A	0.633789	15.2059	A	0.665527	9.99332	A	0.601074	---	U43383	---	---	---	---	---	---
216006_at	---	468.433	P	0.000244141	692.302	P	0.000244141	716.226	P	0.000244141	---	AF070620	---	Hs.655762	---	---	---	---
216007_at	---	248.204	P	0.0012207	235.092	P	0.00195313	173.168	P	0.00195312	---	AF052176	---	Hs.655752	---	---	---	---
216012_at	---	86.8973	P	0.0239258	55.5014	P	0.0461426	94.3042	P	0.0141602	---	U43604	---	Hs.550193	---	---	---	---
37590_g_at	---	833.461	P	0.000467546	859.398	P	0.000388206	1016.43	P	0.000321521	---	AL109698	---	Hs.655249 /// Hs.713966	---	---	---	---
216022_at	---	143.61	P	0.0461426	190.24	P	0.0185547	304.226	P	0.0375977	---	AL049278	---	Hs.669937	---	---	---	---
215634_at	---	9.02226	A	0.72583	5.02812	A	0.780518	38.9345	A	0.27417	---	AF007137	---	Hs.656681	---	---	---	---
216028_at	---	1135.76	P	0.000244141	1066.81	P	0.000244141	1520.64	P	0.000244141	---	AL049980	---	Hs.596944	---	---	---	---
216029_at	---	87.5359	M	0.0561523	113.05	P	0.0461426	119.594	P	0.0375977	---	AU159412	---	Hs.587111	---	---	---	---
216040_x_at	---	64.7002	A	0.111572	74.0286	A	0.111572	61.2703	A	0.19458	---	AK024135	---	Hs.677262	---	---	---	---
215630_at	---	176.327	A	0.0805664	252.365	M	0.0561523	354.745	P	0.00585938	---	AU147528	---	Hs.677119	---	---	---	---
216043_x_at	---	132.254	P	0.00805664	132.565	P	0.00292969	134.516	P	0.00415039	---	AK024135	---	Hs.677097	---	---	---	---
216046_at	---	16.6626	A	0.601074	12.0069	A	0.633789	17.4481	A	0.525635	---	AL109726	---	Hs.671981	---	---	---	---
216050_at	---	0.70628	A	0.968018	8.85178	A	0.592285	12.7353	A	0.45752	---	AK024584	---	Hs.406847	---	---	---	---
216051_x_at	---	269.377	A	0.0952148	457.609	P	0.0461426	465.69	P	0.0302734	---	AK022045	---	---	---	---	---	---
215628_x_at	---	892.622	P	0.000244141	1228.92	P	0.000244141	1295.61	P	0.000732422	---	AL049285	---	Hs.669939	---	---	---	---
207488_at	---	15.5997	A	0.696289	26.9762	A	0.5	20.1317	A	0.72583	---	NM_024999	---	---	---	---	---	---
207487_at	---	57.309	P	0.00585938	52.9361	A	0.0805664	74.4326	P	0.00585938	---	NM_024976	---	---	---	---	---	---
216062_at	---	24.4934	A	0.27417	56.4408	A	0.0952148	47.5537	P	0.0375977	---	AW851559	---	---	---	---	---	---
207481_at	---	10.7119	A	0.466064	8.27315	A	0.398926	32.666	A	0.067627	---	NM_018541	---	---	---	---	---	---
207479_at	---	2.86325	A	0.52417	16.333	A	0.246094	19.1785	A	0.398926	---	NM_018613	---	---	---	---	---	---
207478_at	---	11.2111	A	0.567627	32.1009	A	0.219482	36.0367	A	0.19458	---	NM_018546	---	---	---	---	---	---
229051_at	---	39.3524	A	0.246094	73.1658	A	0.533936	88.6394	A	0.303711	---	AW005748	---	---	---	---	---	---
207476_at	---	2.84044	A	0.753906	48.3259	A	0.19458	2.03062	A	0.80542	---	NM_018512	---	---	---	---	---	---
216067_at	---	123.599	P	0.0461426	156.591	P	0.00292969	177.69	P	0.00195313	---	AU145203	---	Hs.675284	---	---	---	---
216068_at	---	22.0566	A	0.27417	8.92824	A	0.466064	23.2047	A	0.149658	---	AL110248	---	Hs.608500	---	---	---	---
216070_at	---	60.5787	P	0.0012207	82.0301	P	0.000732422	102.274	P	0.000244141	---	AL049331	---	Hs.669946	---	---	---	---
216072_at	---	84.2575	M	0.0561523	145.712	A	0.0805664	108.094	P	0.0185547	---	AL050065	---	---	---	---	---	---
207470_at	---	96.0752	M	0.0561523	121.691	P	0.0375977	157.873	P	0.0175781	---	NM_017535	---	Hs.662784	---	---	---	---
216075_at	---	59.5352	A	0.0952148	51.9376	A	0.246094	47.6295	A	0.219482	---	AF119418	---	---	---	---	---	---
216078_at	---	7.92817	A	0.904785	11.2652	A	0.828613	24.6922	A	0.633789	---	AL109681	---	Hs.226017	---	---	---	---
216087_at	---	10.0188	A	0.753906	5.60053	A	0.780518	1.77043	A	0.932373	---	AL078636	---	Hs.447814	---	---	---	---
207465_at	---	1.19769	A	0.845459	2.51227	A	0.828613	8.94534	A	0.524658	---	NM_014134	---	Hs.655428	---	---	---	---
216089_at	---	16.2662	A	0.27417	20.5011	A	0.303711	0.357074	A	0.601074	---	BE877397	---	---	---	---	---	---
216090_x_at	---	140.433	P	0.0012207	177.765	P	0.00805664	122.366	P	0.0239258	---	AL078636	---	---	---	---	---	---
207461_at	---	25.6598	P	0.00415039	25.0996	A	0.0947266	24.3664	A	0.067627	---	NM_001272	---	---	---	0006325 // chromatin organization // inferred from electronic annotation /// 0006325 // chromatin organization // traceable author statement /// 0006333 // chromatin assembly or disassembly // inferred from electronic annotation /// 0006351 // transcription, DNA-templated // inferred from electronic annotation /// 0006355 // regulation of transcription, DNA-templated // inferred from electronic a…	0005634 // nucleus // inferred from direct assay /// 0005634 // nucleus // inferred from electronic annotation /// 0005634 // nucleus // non-traceable author statement /// 0005654 // nucleoplasm // traceable author statement /// 0005730 // nucleolus // inferred from direct assay /// 0005737 // cytoplasm // inferred from direct assay /// 0005737 // cytoplasm // inferred from electronic annotation …	0000166 // nucleotide binding // inferred from electronic annotation /// 0003676 // nucleic acid binding // inferred from electronic annotation /// 0003677 // DNA binding // inferred from electronic annotation /// 0003677 // DNA binding // traceable author statement /// 0004003 // ATP-dependent DNA helicase activity // traceable author statement /// 0004386 // helicase activity // inferred from e…
216093_at	---	194.558	P	0.000732422	325.791	P	0.000732422	326.323	P	0.000244141	---	AL050053	---	Hs.657915	---	---	---	---
216094_at	---	259.081	P	0.00585938	339.245	P	0.00292969	467.153	P	0.0012207	---	AK025323	---	Hs.671557	---	---	---	---
216101_at	---	346.288	P	0.0107422	573.927	P	0.0141602	615.771	P	0.00292969	---	AL049242	---	Hs.658638	---	---	---	---
216104_at	---	6.66425	A	0.457764	7.55342	A	0.657715	58.7831	A	0.171387	---	AF090910	---	Hs.742024	---	---	---	---
216112_at	---	271.319	P	0.0141602	378.3	P	0.00415039	401.035	P	0.00585938	---	AU157200	---	Hs.675235	---	---	---	---
233757_x_at	---	877.678	P	0.0185547	1176.7	M	0.0561523	1031.26	P	0.0375977	---	AK026906	---	Hs.677406	---	---	---	---
215626_at	---	69.7891	P	0.0375977	54.8324	M	0.0561523	57.9119	A	0.171387	---	AU144887	---	Hs.656171	---	---	---	---
233761_at	---	127.31	A	0.129639	140.52	A	0.129639	164.103	A	0.129639	---	AL359560	---	---	---	---	---	---
216118_at	---	129.75	P	0.0141602	100.464	A	0.067627	199.126	P	0.0185547	---	AU148024	---	---	---	---	---	---
216121_at	---	105.742	P	0.000244141	177.861	P	0.00390625	148.005	P	0.000732422	---	AL080106	---	---	---	---	---	---
216122_at	---	3.5277	A	0.98584	11.5801	A	0.888428	6.39917	A	0.943848	---	AK024543	---	Hs.677271	---	---	---	---
216123_x_at	---	42.2108	A	0.0952148	71.0323	P	0.0107422	88.6308	P	0.00585938	---	AK024158	---	Hs.677115	---	---	---	---
216124_at	---	35.7432	A	0.334473	61.1075	A	0.398926	49.6333	A	0.266602	---	AK024158	---	Hs.677115	---	---	---	---
31799_at	---	628.404	P	0.000265621	533.526	P	0.000218889	583.575	P	0.000218889	---	AF070618	---	Hs.655756	---	---	---	---
216126_at	---	98.6716	A	0.067627	110.128	A	0.0805664	133.552	P	0.00805664	---	AK022418	---	---	---	---	---	---
244891_x_at	---	19.4104	A	0.129639	41.4371	P	0.000244141	30.937	A	0.149658	---	AA922496	---	Hs.666672	---	---	---	---
244890_at	---	11.7245	A	0.753906	23.2754	A	0.696289	18.341	A	0.780518	---	AI264671	---	---	---	---	---	---
244888_at	---	14.679	A	0.19458	27.1419	M	0.0534668	27.5844	A	0.0952148	---	BF224347	---	Hs.673386	---	---	---	---
244887_at	---	130.651	P	0.000244141	348.738	P	0.000244141	76.7693	P	0.00585938	---	AI419982	---	Hs.665853	---	---	---	---
244884_at	---	47.9556	A	0.303711	14.6632	A	0.466064	50.4489	A	0.219482	---	AA045368	---	---	---	---	---	---
215619_at	---	10.3844	A	0.398926	22.7859	P	0.0302734	49.6873	P	0.00292969	---	AK024214	---	Hs.677267	---	---	---	---
244883_at	---	40.0136	A	0.067627	30.7213	A	0.398926	55.8647	A	0.219482	---	R25153	---	Hs.163813	---	---	---	---
244879_at	---	23.3736	A	0.219482	51.8159	M	0.0561523	29.749	A	0.334473	---	AI024328	---	---	---	---	---	---
244878_at	---	335.396	P	0.000244141	580.982	P	0.000244141	799.156	P	0.000244141	---	AW975021	---	Hs.673525	---	---	---	---
216130_at	---	93.1187	A	0.171387	88.871	A	0.19458	484.018	P	0.0185547	---	AK021633	---	Hs.677047	---	---	---	---
244876_at	---	66.8726	A	0.111572	161.626	M	0.0561523	80.2935	A	0.129639	---	BF112140	---	---	---	---	---	---
216132_at	---	58.9038	P	0.0185547	64.5508	P	0.0375977	83.1392	M	0.0561523	---	AK021992	---	Hs.677079	---	---	---	---
216136_at	---	17.5447	A	0.432373	8.30011	A	0.398926	25.5952	A	0.366211	---	AF113683	---	Hs.621383	---	---	---	---
216138_at	---	6.85037	A	0.904785	8.56303	A	0.904785	49.9361	A	0.72583	---	AL137285	---	---	---	---	---	---
244873_s_at	---	92.8059	P	0.0239258	105.34	P	0.0302734	122.188	P	0.0239258	---	AA642402	---	Hs.660263	---	---	---	---
244869_at	---	87.5619	P	0.00292969	163.831	P	0.00415039	142.761	P	0.00292969	---	AA677459	---	---	---	---	---	---
244868_at	---	37.1333	A	0.432373	49.7215	A	0.334473	45.6221	A	0.390137	---	AA001941	---	---	---	---	---	---
244867_at	---	3.67	A	0.601074	5.40006	A	0.601074	22.5279	A	0.0952148	---	BF223214	---	---	---	---	---	---
216140_at	---	7.23436	A	0.633789	7.26029	A	0.780518	55.8643	A	0.19458	---	AL137378	---	Hs.675492	---	---	---	---
216141_at	---	17.8717	A	0.334473	60.3796	A	0.27417	63.5424	A	0.19458	---	AL137285	---	---	---	---	---	---
244866_at	---	26.606	A	0.219482	9.89936	A	0.432373	5.21499	A	0.696289	---	H72108	---	Hs.658729	---	---	---	---
244862_at	---	73.2007	A	0.171387	85.7922	A	0.171387	102.691	P	0.0239258	---	AW382006	---	---	---	---	---	---
216142_at	---	77.4955	P	0.0239258	83.3224	P	0.0461426	54.9398	A	0.0952148	---	AL137403	---	Hs.675493	---	---	---	---
244860_at	---	170.286	P	0.00292969	180.457	P	0.0185547	170.651	P	0.00292969	---	AW572853	---	Hs.610342	---	---	---	---
216143_at	---	20.189	A	0.696289	12.4776	A	0.919434	13.8867	A	0.888428	---	AL137403	---	Hs.675493	---	---	---	---
244859_at	---	121.484	P	0.0302734	207.224	P	0.00805664	211.13	P	0.00292969	---	R44149	---	Hs.656691	---	---	---	---
244856_at	---	22.2572	A	0.334473	56.5318	A	0.0805664	21.7148	A	0.246094	---	AI379784	---	---	---	---	---	---
244854_at	---	1.86867	A	0.943848	8.95096	A	0.5	37.6576	A	0.149658	---	AA668763	---	---	---	---	---	---
244853_at	---	6.37528	A	0.567627	31.9122	A	0.303711	41.4414	P	0.0375977	---	BE551249	---	---	---	---	---	---
216144_at	---	85.4142	A	0.067627	102.696	A	0.067627	85.4448	P	0.0239258	---	AL137378	---	Hs.675492	---	---	---	---
244851_at	---	21.4491	A	0.696289	24.3605	A	0.567627	51.6435	A	0.398926	---	AI074594	---	---	---	---	---	---
244850_at	---	67.2048	A	0.19458	65.366	A	0.246094	9.06583	A	0.601074	---	AI348420	---	Hs.436018	---	---	---	---
244848_at	---	93.4134	P	0.0107422	105.135	P	0.0239258	117.175	P	0.0107422	---	AW665927	---	---	---	---	---	---
244847_at	---	96.6906	A	0.0952148	156.628	A	0.0805664	124.936	A	0.129639	---	AA988223	---	---	---	---	---	---
210928_at	---	27.9627	A	0.366211	8.43407	A	0.601074	12.1595	A	0.828613	---	AF130057	---	---	---	---	---	---
244846_at	---	95.528	P	0.0185547	94.2142	P	0.0131836	126.165	P	0.0461426	---	AI953395	---	Hs.667797	---	---	---	---
244845_at	---	212.358	P	0.00195313	286.75	P	0.00195313	386.093	P	0.000732422	---	BF725383	---	Hs.677811	---	---	---	---
244844_at	---	93.8263	A	0.129639	119.266	A	0.149658	138.902	A	0.111572	---	AI224894	---	---	---	---	---	---
216145_at	---	56.9916	A	0.398926	15.0366	A	0.665527	55.5251	A	0.466064	---	AL137713	---	Hs.610982	---	---	---	---
216146_at	---	30.502	A	0.303711	72.9426	A	0.246094	57.7647	A	0.129639	---	AF113683	---	Hs.621383	---	---	---	---
244842_x_at	---	351.947	P	0.0012207	576.896	P	0.0012207	651.002	P	0.00195313	---	AA235663	---	---	---	---	---	---
244838_at	---	89.7755	P	0.00805664	111.036	P	0.0185547	99.808	P	0.00415039	---	AW965040	---	Hs.675567	---	---	---	---
244837_at	---	5.44821	A	0.696289	20.5621	A	0.466064	27.5089	A	0.398926	---	AA927955	---	---	---	---	---	---
244836_at	---	6.23438	A	0.780518	8.73635	A	0.696289	5.93122	A	0.665527	---	AI953762	---	Hs.678283	---	---	---	---
216147_at	---	83.1355	P	0.00195313	146.87	P	0.00585938	154.097	P	0.00585938	---	AL353942	---	Hs.675702	---	---	---	---
216148_at	---	60.6513	A	0.219482	68.3245	A	0.219482	66.824	A	0.246094	---	AL353942	---	Hs.675702	---	---	---	---
244832_at	---	18.2177	A	0.633789	49.6892	A	0.398926	45.2146	A	0.432373	---	AI088707	---	Hs.657007	---	---	---	---
244831_at	---	32.0394	M	0.0561523	32.454	P	0.0131836	36.3442	P	0.0461426	---	AW117452	---	---	---	---	---	---
216150_at	---	45.3549	A	0.111572	85.2825	M	0.0561523	124.202	P	0.0375977	---	AK021609	---	Hs.636855	---	---	---	---
216151_at	---	1.91416	A	0.828613	10.2467	A	0.533936	4.31044	A	0.601074	---	AK021609	---	Hs.636855	---	---	---	---
216152_at	---	122.703	M	0.0561523	136.89	P	0.0239258	116.148	A	0.111572	---	AK021633	---	Hs.677047	---	---	---	---
244827_at	---	13.1782	A	0.665527	57.7082	A	0.601074	12.5797	A	0.696289	---	AI565993	---	---	---	---	---	---
244826_at	---	834.462	P	0.000244141	1122.8	P	0.000244141	1475.18	P	0.000244141	---	R24061	---	Hs.653282	---	---	---	---
244821_at	---	9.60994	A	0.753906	35.5564	A	0.5	9.29566	A	0.904785	---	AI808219	---	---	---	---	---	---
244820_at	---	15.9466	A	0.665527	2.77474	A	0.870361	4.92725	A	0.828613	---	AI057239	---	Hs.656362	---	---	---	---
216154_at	---	6.54543	A	0.828613	54.1058	A	0.5	11.405	A	0.633789	---	AF339787	---	Hs.679510	---	---	---	---
216155_at	---	66.4608	P	0.0141602	104.883	P	0.0185547	102.121	P	0.000732422	---	AK024543	---	Hs.677271	---	---	---	---
244816_at	---	5.4826	A	0.753906	11.2241	A	0.633789	19.9714	A	0.466064	---	AI633652	---	Hs.135227	---	---	---	---
1552563_a_at	---	241.115	P	0.0107422	256.749	P	0.00415039	260.862	P	0.00805664	---	NM_145656	---	---	---	---	---	---
244815_at	---	10.8808	A	0.888428	12.3718	A	0.696289	34.3746	A	0.567627	---	AA021559	---	---	---	---	---	---
216157_at	---	15.5312	A	0.567627	50.7188	A	0.466064	67.2845	A	0.432373	---	AK024231	---	Hs.636845	---	---	---	---
244813_at	---	154.21	P	0.0239258	199.728	P	0.0375977	253.48	P	0.0239258	---	AW512770	---	Hs.610745	---	---	---	---
244810_at	---	2.72289	A	0.994141	4.8705	A	0.969727	9.31342	A	0.943848	---	AA760899	---	Hs.661258	---	---	---	---
244809_at	---	13.3455	A	0.601074	63.0891	A	0.129639	83.4168	A	0.27417	---	AI188120	---	---	---	---	---	---
244806_at	---	9.76547	A	0.366211	83.126	A	0.165771	16.9203	A	0.466064	---	AI004800	---	Hs.434946	---	---	---	---
244805_at	---	2.19629	A	0.932373	2.30973	A	0.953857	2.65772	A	0.888428	---	N58384	---	Hs.659545	---	---	---	---
216158_at	---	0.660781	A	0.746826	1.57699	A	0.850342	17.3703	A	0.489746	---	AK024123	---	Hs.736043	---	---	---	---
216159_s_at	---	98.9867	P	0.00195313	109.214	P	0.00292969	85.355	P	0.00415039	---	AK023757	---	Hs.654267	---	---	---	---
244803_at	---	1145.55	P	0.000244141	1569.17	P	0.000244141	1804.98	P	0.000244141	---	AI335191	---	Hs.658791	---	---	---	---
216160_at	---	9.1609	A	0.533936	39.5532	A	0.219482	26.4535	A	0.366211	---	AK024231	---	Hs.636845	---	---	---	---
244802_at	---	0.825513	A	0.865723	4.61849	A	0.696289	29.3984	A	0.266602	---	AA909218	---	---	---	---	---	---
1570362_at	---	54.3123	A	0.219482	151.428	A	0.19458	119.078	A	0.219482	---	BM919824	---	Hs.723661	---	---	---	---
1570361_a_at	---	42.1808	A	0.567627	39.4108	A	0.398926	53.2015	P	0.0461426	---	BC015976	---	---	---	---	---	---
244800_x_at	---	29.8073	A	0.398926	35.9101	A	0.334473	44.2097	A	0.334473	---	AA758538	---	---	---	---	---	---
244799_s_at	---	17.3207	A	0.358154	5.50004	A	0.72583	27.9964	A	0.398926	---	BE348796	---	Hs.597778	---	---	---	---
244796_at	---	5.46324	A	0.780518	8.01231	A	0.828613	16.6182	A	0.398926	---	BF509294	---	---	---	---	---	---
216163_at	---	62.0107	A	0.19458	84.9085	A	0.067627	71.6591	P	0.0107422	---	AK025086	---	Hs.612897	---	---	---	---
215615_x_at	---	53.2902	P	0.0239258	97.0169	P	0.0141602	52.9594	M	0.0561523	---	AU148274	---	Hs.677267	---	---	---	---
1570452_at	---	17.1341	A	0.27417	27.2055	A	0.111572	0.532019	A	0.850342	---	BC020857	---	Hs.554307	---	---	---	---
244793_at	---	2.78613	A	0.919434	12.2002	A	0.780518	13.943	A	0.567627	---	AI733237	---	Hs.666428	---	---	---	---
244792_at	---	59.833	P	0.0461426	91.585	A	0.0805664	56.1209	A	0.171387	---	AI797978	---	---	---	---	---	---
244791_at	---	50.2579	P	0.000244141	105.968	P	0.0012207	109.269	P	0.000732422	---	AA835936	---	---	---	---	---	---
244788_at	---	196.511	P	0.000732422	222.206	P	0.00195313	259.421	P	0.00195313	---	AI038503	---	Hs.597585	---	---	---	---
244787_at	---	15.1908	A	0.601074	51.1328	A	0.303711	66.4593	A	0.246094	---	AI420959	---	---	---	---	---	---
215614_at	---	32.9832	A	0.491211	143.677	A	0.219482	79.7853	A	0.398926	---	AK022038	---	Hs.677213	---	---	---	---
244781_x_at	---	28.5108	A	0.334473	4.36808	A	0.919434	9.56027	A	0.601074	---	R37682	---	Hs.564954	---	---	---	---
244778_x_at	---	491.822	P	0.000732422	489.269	P	0.000244141	677.862	P	0.000244141	---	N63691	---	---	---	---	---	---
216166_at	---	26.2021	A	0.432373	16.2487	A	0.567627	12.629	A	0.601074	---	AK024909	---	Hs.677291	---	---	---	---
244776_at	---	21.9132	A	0.366211	68.1048	A	0.398926	45.4783	A	0.398926	---	AI807842	---	Hs.570272	---	---	---	---
244773_at	---	26.5311	P	0.0185547	26.7023	M	0.0561523	62.7412	P	0.0302734	---	AI732331	---	Hs.662181	---	---	---	---
244772_at	---	106.525	P	0.0239258	174.566	P	0.0302734	121.481	P	0.0302734	---	AA765480	---	Hs.733756	---	---	---	---
244770_at	---	5.60586	A	0.466064	58.7245	A	0.067627	74.3789	P	0.0239258	---	AA974617	---	Hs.454202	---	---	---	---
216168_at	---	8.35423	A	0.633789	13.5742	A	0.601074	17.962	A	0.567627	---	AK024909	---	Hs.677291	---	---	---	---
216169_at	---	2.00631	A	0.80542	4.75315	A	0.633789	44.0957	A	0.5	---	AK025430	---	---	---	---	---	---
233713_at	---	488.788	P	0.000244141	598.818	P	0.000244141	732.302	P	0.000244141	---	AK022181	---	Hs.660880	---	---	---	---
1570432_at	---	60.2811	A	0.246094	45.2235	A	0.466064	76.9624	A	0.246094	---	AF289552	---	---	---	---	---	---
244762_at	---	84.5144	P	0.000732422	86.1833	P	0.000244141	84.1001	P	0.000244141	---	AA744844	---	---	---	---	---	---
216170_at	---	161.458	P	0.000244141	278.389	P	0.000244141	277.337	P	0.000244141	---	AK025271	---	Hs.677343	---	---	---	---
216171_at	---	0.713924	A	0.989258	4.8864	A	0.888428	2.12443	A	0.976074	---	AK025271	---	Hs.677343	---	---	---	---
244757_at	---	9.29198	A	0.212891	60.9519	P	0.0302734	45.2081	A	0.171387	---	AI692525	---	---	---	---	---	---
216172_at	---	70.5543	A	0.334473	61.6805	A	0.398926	120.862	A	0.246094	---	AK025114	---	Hs.612898	---	---	---	---
244754_at	---	10.743	A	0.601074	32.6119	A	0.432373	11.0405	A	0.850342	---	BF542107	---	---	---	---	---	---
244753_at	---	324.755	P	0.0239258	443.631	P	0.0107422	530.081	P	0.00585938	---	BF000430	---	Hs.655504	---	---	---	---
244750_at	---	1.30144	A	0.850342	4.1062	A	0.753906	1.7118	A	0.822998	---	R63757	---	Hs.657599	---	---	---	---
244748_at	---	4.33814	A	0.960449	31.1977	A	0.665527	14.6422	A	0.904785	---	AW139525	---	Hs.669066	---	---	---	---
216173_at	---	85.209	P	0.000244141	146.131	P	0.000244141	133.571	P	0.000244141	---	AK025360	---	Hs.677352	---	---	---	---
244740_at	---	1531.32	P	0.00292969	1728.01	P	0.00292969	1480.53	P	0.00292969	---	BE855713	---	---	---	---	---	---
216175_at	---	200.368	P	0.000244141	306.108	P	0.000732422	297.737	P	0.000244141	---	AK025276	---	Hs.677344	---	---	---	---
244737_at	---	140.342	P	0.0185547	162.423	P	0.0141602	135.678	P	0.0185547	---	AI698731	---	Hs.665727	---	---	---	---
244736_at	---	27.0426	A	0.111572	41.1513	A	0.149658	3.73031	A	0.601074	---	AI023339	---	---	---	---	---	---
216177_at	---	323.528	P	0.00585938	371.461	P	0.00585938	421.194	P	0.0107422	---	AW582267	---	---	---	---	---	---
216179_x_at	---	119.334	M	0.0561523	196.432	P	0.00805664	107.039	A	0.111572	---	AK027173	---	Hs.677410	---	---	---	---
244733_at	---	54.1675	A	0.0952148	87.3522	A	0.19458	41.4002	A	0.398926	---	BF110847	---	---	---	---	---	---
244732_at	---	746.714	P	0.000244141	614.52	P	0.000244141	500.431	P	0.000732422	---	R06827	---	---	---	---	---	---
244731_at	---	41.979	A	0.246094	41.336	A	0.303711	18.3757	A	0.567627	---	AA031499	---	---	---	---	---	---
216186_at	---	56.107	A	0.567627	27.9195	A	0.601074	19.2123	A	0.780518	---	T90013	---	Hs.693174	---	---	---	---
244729_at	---	52.1914	A	0.149658	52.7266	A	0.0952148	25.7979	A	0.334473	---	AI203093	---	Hs.434944	---	---	---	---
244726_at	---	241.484	P	0.00195313	302.55	P	0.00195313	503.644	P	0.000732422	---	BF753047	---	Hs.669961	---	---	---	---
244724_at	---	25.5802	A	0.213379	24.9958	A	0.219482	36.0863	A	0.219482	---	BE550048	---	Hs.667829	---	---	---	---
216187_x_at	---	8663.1	P	0.000244141	11028.7	P	0.000732422	13916.8	P	0.000732422	---	AF222691	---	Hs.679411	---	---	---	---
244722_at	---	76.7252	P	0.0461426	80.5448	M	0.0561523	95.0104	P	0.0461426	---	AA761331	---	Hs.594968	---	---	---	---
244720_at	---	6.69365	A	0.688721	14.1593	A	0.696289	1.64069	A	0.870361	---	H53139	---	---	---	---	---	---
244719_at	---	52.3977	A	0.149658	42.8768	A	0.171387	47.0707	A	0.26709	---	AA766704	---	---	---	---	---	---
244715_at	---	4.67097	A	0.633789	33.8087	A	0.303711	1.50267	A	0.969727	---	R39803	---	Hs.654937	---	---	---	---
244714_at	---	106.376	A	0.0805664	114.96	P	0.00415039	164.911	P	0.0302734	---	AA809490	---	---	---	---	---	---
244713_at	---	11.0324	A	0.665527	73.7783	A	0.246094	11.255	A	0.633789	---	AW502469	---	Hs.190342	---	---	---	---
216189_at	---	55.683	P	0.00292969	108.309	P	0.00585938	89.1569	P	0.00292969	---	BC002465	---	---	---	---	---	---
244711_at	---	8.74416	A	0.80542	9.37513	A	0.870361	4.98132	A	0.969727	---	BF512863	---	Hs.614171	---	---	---	---
216193_at	---	7.83229	A	0.72583	11.424	A	0.870361	5.05934	A	0.904785	---	X69637	---	Hs.633945	---	---	---	---
244702_at	---	158.736	P	0.0141602	300.55	P	0.00195313	221.813	P	0.0012207	---	AI654208	---	Hs.635574	---	---	---	---
216197_at	---	200.386	P	0.00292969	251.692	P	0.0012207	275.124	P	0.0141602	---	AK021569	---	---	---	---	---	---
216198_at	---	23.4204	A	0.27417	54.785	A	0.0952148	57.5689	A	0.303711	---	AK021569	---	Hs.677041	---	---	---	---
244697_at	---	39.9317	A	0.432373	39.8203	A	0.72583	42.1484	A	0.633789	---	AI833064	---	---	---	---	---	---
244696_at	---	215.251	A	0.0805664	351.883	A	0.067627	247.869	A	0.129639	---	AI033582	---	---	---	---	---	---
244693_at	---	344.173	M	0.0561523	448.423	A	0.0805664	495.329	P	0.0141602	---	BF110113	---	Hs.658797	---	---	---	---
216201_at	---	4.34849	A	0.72583	6.30716	A	0.828613	3.81653	A	0.932373	---	AK025239	---	Hs.586943	---	---	---	---
244690_at	---	52.2238	P	0.0375977	60.8769	A	0.111572	48.2939	A	0.334473	---	BF109461	---	Hs.537927	---	---	---	---
244688_at	---	87.5247	P	0.00415039	134.042	P	0.00292969	85.2036	P	0.00292969	---	AI743120	---	Hs.633144	---	---	---	---
215612_at	---	114.686	P	0.000732422	108.042	P	0.00585938	178.324	P	0.000732422	---	AU147983	---	Hs.677230	---	---	---	---
216211_at	---	287.681	P	0.000732422	330.947	P	0.000732422	395.537	P	0.000244141	---	AL049233	---	Hs.659130	---	---	---	---
244684_at	---	47.7286	A	0.111572	55.774	A	0.0805664	18.3006	A	0.567627	---	AI432340	---	---	---	---	---	---
244683_at	---	36.2113	A	0.19458	47.1226	A	0.0952148	51.4053	A	0.246094	---	AA406227	---	---	---	---	---	---
216214_at	---	2.07762	A	0.953857	1.3573	A	0.98584	2.45048	A	0.976074	---	AF070602	---	Hs.51649	---	---	---	---
244679_at	---	170.321	P	0.0012207	229.167	P	0.0012207	187.698	P	0.000244141	---	AI032730	---	---	---	---	---	---
215610_at	---	35.3385	A	0.27417	8.32282	A	0.5	67.0241	A	0.27417	---	AK022038	---	---	---	---	---	---
216225_at	---	11.6302	A	0.753906	58.6587	A	0.398926	43.7879	A	0.466064	---	R37427	---	Hs.655016	---	---	---	---
244678_at	---	81.8135	P	0.00292969	95.1197	P	0.0141602	139.497	P	0.00195313	---	BE220208	---	---	---	---	---	---
244674_at	---	246.503	P	0.000732422	322.686	P	0.000244141	445.645	P	0.000732422	---	AA936428	---	Hs.661832	---	---	---	---
216227_at	---	39.2806	A	0.366211	33.9015	A	0.665527	12.0199	A	0.5	---	X81001	---	Hs.720720	---	---	---	---
216229_x_at	---	350.253	P	0.0185547	697.469	P	0.0107422	574.853	P	0.0185547	---	X81001	---	Hs.720720	---	---	---	---
207371_at	---	18.3864	A	0.533936	30.5629	A	0.567627	20.6853	A	0.601074	---	NM_017513	---	---	---	0006260 // DNA replication // inferred from electronic annotation /// 0007049 // cell cycle // inferred from electronic annotation /// 0007067 // mitotic nuclear division // inferred from electronic annotation /// 0051301 // cell division // inferred from electronic annotation	0005634 // nucleus // inferred from electronic annotation /// 0005694 // chromosome // inferred from electronic annotation	---
216246_at	---	766.491	P	0.000244141	793.408	P	0.00195313	825.608	P	0.0012207	---	AF113008	---	---	---	---	---	---
216249_at	---	32.0916	A	0.149658	56.498	A	0.246094	56.4915	P	0.0141602	---	M34428	---	---	---	---	---	---
216254_at	---	7.01104	A	0.432373	29.8604	A	0.432373	8.57558	A	0.634033	---	N73272	---	---	---	---	---	---
244672_at	---	25.8016	A	0.432373	147.219	A	0.19458	56.7826	A	0.466064	---	AI247365	---	Hs.666397	---	---	---	---
244671_at	---	122.882	A	0.366211	83.7903	A	0.390137	80.8614	A	0.398926	---	AA435835	---	Hs.90695	---	---	---	---
216278_at	---	94.9326	P	0.00195313	144.198	P	0.000732422	195.903	P	0.00195313	---	AL109705	---	Hs.655490	---	---	---	---
244668_at	---	48.7372	A	0.0805664	54.9595	P	0.0302734	54.2702	P	0.0239258	---	AW451812	---	Hs.157102	---	---	---	---
216284_at	---	68.1597	P	0.0302734	122.764	A	0.067627	67.6714	P	0.0185547	---	AK024123	---	Hs.736043	---	---	---	---
210922_at	---	5.08793	A	0.888428	2.06591	A	0.74707	47.4509	A	0.303711	---	BC000772	---	Hs.679410	---	---	---	---
244666_at	---	6.6067	A	0.904785	10.4662	A	0.850342	6.99493	A	0.953857	---	BE328068	---	Hs.609162	---	---	---	---
244665_at	---	13.947	A	0.780518	33.2352	A	0.27417	47.1542	A	0.366211	---	AI056776	---	Hs.668855	---	---	---	---
210921_at	---	31.1588	A	0.27417	30.8543	A	0.366211	5.79955	A	0.904785	---	BC002821	---	---	---	---	---	---
244664_at	---	295.37	P	0.0141602	284.82	P	0.0239258	316.83	P	0.00805664	---	AA412283	---	Hs.662177	---	---	---	---
244658_at	---	73.4637	P	0.0141602	68.9975	P	0.00415039	89.7829	P	0.0185547	---	T75585	---	Hs.655819	---	---	---	---
216286_at	---	295.364	P	0.000244141	268.325	P	0.00195313	210.202	P	0.0012207	---	AV760769	---	Hs.671979	---	---	---	---
244657_at	---	27.5074	A	0.334473	53.6363	A	0.129639	42.5691	A	0.246094	---	AW341707	---	---	---	---	---	---
216287_at	---	50.4606	P	0.0375977	66.3239	P	0.0229492	59.845	P	0.0239258	---	AK021930	---	Hs.656090	---	---	---	---
216290_x_at	---	47.8485	P	0.0239258	78.9957	P	0.000732422	36.4031	A	0.111572	---	AK000864	---	Hs.675436	---	---	---	---
244651_at	---	20.7085	A	0.533936	38.7255	A	0.366211	35.6308	A	0.398926	---	R01161	---	---	---	---	---	---
216292_at	---	86.0392	A	0.0805664	60.9417	A	0.19458	65.8678	A	0.149658	---	AK024455	---	---	---	---	0016020 // membrane // inferred from electronic annotation /// 0016021 // integral component of membrane // inferred from electronic annotation	---
244648_at	---	246.54	P	0.0461426	336.103	P	0.0185547	356.849	P	0.0239258	---	AA007283	---	---	---	---	---	---
216297_at	---	47.4642	P	0.0141602	42.7938	P	0.0461426	58.0646	P	0.0141602	---	AL049314	---	Hs.605970	---	---	---	---
244646_at	---	674	P	0.000244141	823.486	P	0.000244141	998.098	P	0.000244141	---	AW972881	---	Hs.663316	---	---	---	---
216301_at	---	22.1951	A	0.466064	115.347	A	0.27417	74.1535	A	0.129639	---	AW405975	---	Hs.721761	---	0006898 // receptor-mediated endocytosis // traceable author statement /// 0006910 // phagocytosis, recognition // --- /// 0006911 // phagocytosis, engulfment // --- /// 0006956 // complement activation // traceable author statement /// 0006958 // complement activation, classical pathway // traceable author statement /// 0038095 // Fc-epsilon receptor signaling pathway // traceable author stateme…	0005576 // extracellular region // traceable author statement /// 0005615 // extracellular space // inferred from direct assay /// 0005886 // plasma membrane // traceable author statement /// 0009897 // external side of plasma membrane // --- /// 0042571 // immunoglobulin complex, circulating // --- /// 0072562 // blood microparticle // ---	0003823 // antigen binding // --- /// 0003823 // antigen binding // inferred from electronic annotation /// 0034987 // immunoglobulin receptor binding // ---
210030_at	---	20.487	A	0.601074	44.2348	A	0.567627	71.2711	A	0.366211	---	BC002817	---	---	---	---	---	---
215609_at	---	82.6549	A	0.067627	85.2569	M	0.0561523	191.553	A	0.067627	---	AK023895	---	Hs.677252	---	---	---	---
244645_at	---	3.99095	A	0.828613	32.6549	A	0.27417	3.17826	A	0.432129	---	AA131862	---	---	---	---	---	---
209697_at	---	3.6476	A	0.828613	4.50382	A	0.80542	25.075	A	0.533936	---	BC004864	---	Hs.728317	---	---	---	---
233762_at	---	9.2018	A	0.72583	46.6737	A	0.5	10.7148	A	0.72583	---	AU158436	---	Hs.677245	---	---	---	---
233765_at	---	38.1313	A	0.246094	81.1904	A	0.0952148	76.2955	A	0.219482	---	AK023773	---	Hs.677245	---	---	---	---
244642_at	---	94.5811	A	0.067627	151.409	P	0.0239258	122.99	M	0.0561523	---	AI761381	---	Hs.606482	---	---	---	---
244639_at	---	14.3864	A	0.298096	24.6123	A	0.334473	38.5184	P	0.0375977	---	BE465102	---	Hs.673512	---	---	---	---
244637_at	---	26.3717	A	0.19458	46.7618	P	0.0239258	62.2378	A	0.129639	---	AA302745	---	Hs.656194	---	---	---	---
244636_at	---	84.8525	P	0.00292969	115.773	P	0.00292969	182.542	P	0.000732422	---	AL042699	---	Hs.209222	---	---	---	---
244634_at	---	20.1413	A	0.398926	32.542	A	0.27417	36.7305	A	0.19458	---	AA007633	---	---	---	---	---	---
244633_at	---	307.822	P	0.000244141	408.943	P	0.000244141	462.953	P	0.000244141	---	AA404996	---	Hs.662815	---	---	---	---
216315_x_at	---	122.868	P	0.00805664	121.583	P	0.0185547	81.2396	P	0.00756836	---	AL121873	---	---	---	---	---	---
216318_at	---	6.72486	A	0.432373	26.0889	A	0.525391	8.5437	A	0.491699	---	S55735	---	---	---	---	---	---
244628_at	---	26.7188	A	0.19458	83.4275	P	0.0185547	46.1988	P	0.0461426	---	W45463	---	---	---	---	---	---
244626_at	---	5.20153	A	0.773926	31.9326	A	0.398926	89.5771	A	0.303711	---	AA020991	---	---	---	---	---	---
244625_at	---	483.968	P	0.000244141	612.701	P	0.000244141	620.606	P	0.000244141	---	AW629478	---	---	---	---	---	---
216319_at	---	2.40863	A	0.780518	15.9668	A	0.466064	48.8787	A	0.432373	---	AK022686	---	Hs.636868	---	---	---	---
244621_x_at	---	1.78869	A	0.781006	8.09881	A	0.822998	9.86311	A	0.592773	---	H05469	---	Hs.561790	---	---	---	---
216324_at	---	9.79176	A	0.850342	10.2665	A	0.828613	7.39639	A	0.919434	---	Z21967	---	---	---	0006351 // transcription, DNA-templated // inferred from electronic annotation /// 0006355 // regulation of transcription, DNA-templated // inferred from electronic annotation /// 0007420 // brain development // traceable author statement /// 0007507 // heart development // traceable author statement /// 0007517 // muscle organ development // traceable author statement	0005634 // nucleus // inferred from direct assay /// 0005634 // nucleus // inferred from electronic annotation /// 0015629 // actin cytoskeleton // inferred from direct assay	0003677 // DNA binding // inferred from electronic annotation /// 0003700 // transcription factor activity, sequence-specific DNA binding // inferred from electronic annotation /// 0003700 // transcription factor activity, sequence-specific DNA binding // traceable author statement
216329_at	---	39.0944	A	0.466064	27.0564	A	0.780518	5.9063	A	0.828613	---	Z21967	---	---	---	0006351 // transcription, DNA-templated // inferred from electronic annotation /// 0006355 // regulation of transcription, DNA-templated // inferred from electronic annotation /// 0007420 // brain development // traceable author statement /// 0007507 // heart development // traceable author statement /// 0007517 // muscle organ development // traceable author statement	0005634 // nucleus // inferred from direct assay /// 0005634 // nucleus // inferred from electronic annotation /// 0015629 // actin cytoskeleton // inferred from direct assay	0003677 // DNA binding // inferred from electronic annotation /// 0003700 // transcription factor activity, sequence-specific DNA binding // inferred from electronic annotation /// 0003700 // transcription factor activity, sequence-specific DNA binding // traceable author statement
207731_at	---	0.665899	A	0.98584	31.2842	A	0.358154	5.88417	A	0.533936	---	NM_020118	---	---	---	---	---	---
216337_at	---	21.7359	A	0.80542	51.1618	A	0.657715	53.1869	A	0.657715	---	L23852	---	Hs.544229	---	---	---	---
215608_at	---	119.327	P	0.00805664	80.6467	P	0.0185547	179.697	P	0.0107422	---	AU144378	---	---	---	---	---	---
216342_x_at	---	22714	P	0.000244141	23501.4	P	0.000244141	24008.2	P	0.000244141	---	AL121916	---	---	---	---	---	---
244613_at	---	6.17795	A	0.72583	8.63594	A	0.601074	0.703721	A	0.904785	---	AA476583	---	---	---	---	---	---
244612_at	---	35.8664	A	0.149658	27.1109	A	0.533936	39.8032	A	0.466064	---	AW117181	---	---	---	---	---	---
244610_x_at	---	109.115	P	0.0012207	126.287	P	0.00415039	174.633	P	0.00195312	---	AA572726	---	Hs.663705	---	---	---	---
244609_at	---	75.2277	P	0.00585938	112.142	P	0.00415039	88.1443	P	0.000244141	---	AW614107	---	Hs.606170	---	---	---	---
244607_at	---	126.907	A	0.129639	199.233	A	0.129639	195.208	A	0.0952148	---	AW976746	---	---	---	---	---	---
244606_at	---	9.21906	A	0.780518	1.40566	A	0.981445	3.91519	A	0.870361	---	AI264247	---	---	---	---	---	---
244605_at	---	27.7553	M	0.0561523	65.869	P	0.0012207	62.0155	M	0.0561523	---	AI832594	---	---	---	---	---	---
233768_at	---	131.786	P	0.0302734	157.492	P	0.0239258	176.525	P	0.0239258	---	AK022136	---	Hs.677217	---	---	---	---
244604_at	---	15.7348	A	0.390625	38.7298	A	0.26709	72.8907	A	0.246094	---	H79994	---	---	---	---	---	---
244603_at	---	11.4641	A	0.558594	68.0081	A	0.398926	72.1933	A	0.366211	---	BF512463	---	Hs.678515	---	---	---	---
244602_at	---	8.13037	A	0.601074	11.8858	A	0.533936	34.8531	A	0.366211	---	AI638020	---	Hs.674006	---	---	---	---
216343_at	---	4.64802	A	0.932373	13.2625	A	0.780518	17.9832	A	0.753906	---	AF152509	---	---	---	---	---	---
233706_at	---	5.88079	A	0.850342	14.488	A	0.688721	2.09497	A	0.980225	---	AK024800	---	Hs.612887	---	---	---	---
244601_at	---	39.6092	A	0.246094	52.4426	A	0.246094	32.5196	A	0.533936	---	AI521487	---	Hs.734555	---	---	---	---
244599_at	---	67.3577	A	0.111572	79.4326	A	0.0952148	79.4207	A	0.0952148	---	AW770102	---	Hs.658786	---	---	---	---
244597_at	---	337.409	P	0.00195313	511.622	P	0.000244141	222.117	P	0.00415039	---	AA701247	---	---	---	---	---	---
244596_at	---	3.4386	A	0.828613	12.3164	A	0.72583	8.49887	A	0.80542	---	AI733177	---	---	---	---	---	---
244594_x_at	---	118.113	P	0.0141602	177.739	P	0.00805664	155.918	P	0.0141602	---	AW450601	---	Hs.674612	---	---	---	---
244590_at	---	27.745	A	0.457764	39.0106	A	0.149658	49.3673	A	0.303711	---	AW968775	---	Hs.374097	---	---	---	---
244588_at	---	61.4173	A	0.129639	100.002	A	0.171387	74.8197	A	0.111572	---	BG432514	---	---	---	---	---	---
215607_x_at	---	257.446	P	0.0375977	279.728	P	0.0141602	310.224	P	0.0107422	---	AU144530	---	Hs.676470	---	---	---	---
244586_x_at	---	1.35182	A	0.850342	19.5108	A	0.239014	0.0937051	A	0.567627	---	AA703154	---	---	---	---	---	---
244583_at	---	9.23493	A	0.533936	20.1652	A	0.5	21.8839	A	0.601074	---	AI821694	---	Hs.126521	---	---	---	---
244582_at	---	3.46529	A	0.366211	8.84019	A	0.366211	19.6931	A	0.5	---	AI809917	---	---	---	---	---	---
244580_at	---	61.2984	A	0.0952148	149.796	P	0.0107422	208.194	P	0.0185547	---	AI167482	---	Hs.655709	---	---	---	---
244579_at	---	59.8628	A	0.219482	54.5457	A	0.303711	100.621	A	0.111572	---	AI086336	---	Hs.673488	---	---	---	---
216353_s_at	---	4.24898	A	0.780518	4.44765	A	0.80542	39.1651	A	0.171387	---	AL121582	---	---	---	---	---	---
244576_at	---	9.60643	A	0.601074	34.4309	A	0.466064	19.128	A	0.533936	---	AW135463	---	Hs.561823	---	---	---	---
244573_at	---	10.8999	A	0.753906	16.0828	A	0.601074	24.1057	A	0.5	---	R05505	---	Hs.684595	---	---	---	---
244571_s_at	---	34.4439	P	0.0012207	96.4211	P	0.0185547	103.197	P	0.0141602	---	AI971251	---	---	---	---	---	---
216355_at	---	30.8669	A	0.567627	33.978	A	0.601074	68.6234	A	0.567627	---	AF152527	---	---	---	---	---	---
244568_at	---	34.263	A	0.0952148	43.7147	P	0.0302734	97.1312	P	0.0302734	---	AL035992	---	Hs.665503	---	---	---	---
1570465_at	---	12.7054	A	0.753906	35.8239	A	0.303711	26.7812	A	0.27417	---	BC039484	---	Hs.623818	---	---	---	---
216358_at	---	55.7837	A	0.067627	73.2676	A	0.0952148	49.0882	A	0.19458	---	AL137010	---	---	---	---	---	---
244567_at	---	25.8281	A	0.19458	6.12752	A	0.567627	4.16012	A	0.567627	---	BG165613	---	Hs.125395	---	---	---	---
244566_at	---	18.8692	A	0.72583	20.483	A	0.665527	24.1241	A	0.533936	---	H72868	---	Hs.596308	---	---	---	---
244562_s_at	---	7.60421	A	0.904785	12.0579	A	0.919434	71.8007	A	0.533936	---	W87781	---	---	---	---	---	---
244560_at	---	13.2845	A	0.491699	22.0537	P	0.0375977	10.886	A	0.567627	---	AW172503	---	---	---	---	---	---
216362_at	---	48.115	A	0.246094	29.1377	A	0.366211	23.7459	A	0.366211	---	AJ251844	---	---	---	---	---	---
244559_at	---	143.505	P	0.0107422	143.78	P	0.0185547	163.566	P	0.00415039	---	AI809719	---	Hs.665545	---	---	---	---
244558_at	---	21.9841	A	0.149658	27.1995	A	0.27417	39.7863	A	0.0805664	---	AA001865	---	---	---	---	---	---
244555_at	---	11.7318	A	0.822998	14.8017	A	0.665527	8.58084	A	0.633789	---	BF508524	---	---	---	---	---	---
244554_at	---	54.7837	A	0.266357	35.4911	A	0.466064	63.6644	A	0.149658	---	AI351179	---	---	---	---	---	---
244550_at	---	116.212	P	0.0141602	187.367	P	0.00292969	218.737	P	0.00585938	---	AA552017	---	---	---	---	---	---
244548_at	---	187.686	P	0.0012207	265.429	M	0.0561523	165.086	P	0.0239258	---	AI189587	---	Hs.658232	---	---	---	---
216363_at	---	71.0896	A	0.0805664	74.2492	P	0.0141602	36.2891	A	0.219482	---	S73614	---	---	---	---	---	---
216366_x_at	---	258.628	P	0.0461426	303.394	M	0.0561523	223.596	P	0.0461426	---	AF047245	---	---	---	---	---	---
244545_at	---	3.62421	A	0.828613	28.5847	A	0.432373	8.02558	A	0.633789	---	AI769647	---	Hs.635700	---	---	---	---
244544_at	---	76.6261	A	0.149658	134.233	A	0.129639	98.1944	A	0.246094	---	AA812915	---	Hs.71657	---	---	---	---
215604_x_at	---	1158.42	P	0.00537109	1515.42	P	0.00415039	2038.56	P	0.00195313	---	AK023783	---	Hs.663149	---	---	---	---
215601_at	---	24.6319	A	0.219482	16.296	A	0.567627	4.42039	A	0.72583	---	AU159040	---	Hs.677252	---	---	---	---
244541_x_at	---	22.3774	A	0.665527	22.0767	A	0.633789	6.26124	A	0.888428	---	AA974597	---	Hs.493239	---	---	---	---
1552829_at	---	52.5414	A	0.303711	138.7	A	0.0952148	68.8513	A	0.129639	---	NM_018505	---	---	---	---	---	---
244540_at	---	18.7776	A	0.424072	7.52551	A	0.72583	2.50935	A	0.780518	---	BF509231	---	---	---	---	---	---
216369_at	---	41.2459	P	0.0302734	36.9333	P	0.0239258	19.9149	A	0.149658	---	AF203728	---	---	---	---	0005576 // extracellular region // inferred from electronic annotation	0008083 // growth factor activity // inferred from electronic annotation
216371_at	---	38.4138	A	0.303711	111.825	P	0.00415039	58.451	A	0.219482	---	AF103295	---	---	---	---	---	---
216372_at	---	13.5985	A	0.466064	63.3426	A	0.0952148	52.2222	A	0.19458	---	AF103295	---	---	---	---	---	---
244539_at	---	5.41669	A	0.753906	19.3645	A	0.533936	19.3347	A	0.567627	---	AW665840	---	Hs.549833	---	---	---	---
244537_at	---	49.8633	A	0.171387	8.50846	A	0.334473	68.3273	A	0.219482	---	R28353	---	---	---	---	---	---
244536_at	---	119.409	P	0.0141602	153.888	P	0.0461426	216.345	P	0.0185547	---	AA702963	---	Hs.624309	---	---	---	---
216374_at	---	52.559	P	0.0104981	35.2134	P	0.0012207	61.5967	P	0.00415039	---	AC006986	---	---	---	---	---	---
244535_at	---	282.863	P	0.00195313	273.971	P	0.0012207	355.373	P	0.0012207	---	AI760944	---	Hs.664595	---	---	---	---
244534_at	---	667.875	P	0.000732422	768.127	P	0.000732422	809.282	P	0.000244141	---	AI695743	---	Hs.667700	---	---	---	---
216378_at	---	1.65914	A	0.969727	2.7437	A	0.932373	1.39177	A	0.991943	---	AF168811	---	---	---	---	---	---
244532_x_at	---	3786.67	P	0.000244141	5079.19	P	0.000244141	5257.58	P	0.000244141	---	AW665538	---	Hs.153272	---	---	---	---
244530_at	---	24.9414	A	0.27417	64.3171	P	0.0375977	50.9279	A	0.0805664	---	T86276	---	Hs.595982	---	---	---	---
244529_at	---	12.801	A	0.633789	25.2541	A	0.398926	38.9343	A	0.303711	---	W96140	---	---	---	---	---	---
244528_at	---	22.4677	A	0.19458	21.0927	A	0.432373	36.1356	A	0.366211	---	AI684748	---	---	---	---	---	---
244525_at	---	27.1619	A	0.525391	54.7131	A	0.432373	4.14156	A	0.77417	---	BF982920	---	---	---	---	---	---
244522_at	---	53.9582	A	0.219482	19.6275	A	0.466064	10.2387	A	0.246094	---	AA889078	---	---	---	---	---	---
244520_at	---	87.8849	P	0.0141602	102.525	P	0.0354004	42.3179	A	0.27417	---	AW206728	---	Hs.673484	---	---	---	---
216380_x_at	---	2192.18	P	0.00415039	1780.64	P	0.0239258	1952.43	P	0.0107422	---	AC005011	---	---	---	---	---	---
244517_x_at	---	72.3837	P	0.000244141	98.9032	P	0.000244141	81.5858	P	0.000244141	---	AW070573	---	Hs.672510	---	---	---	---
244516_at	---	64.5673	A	0.0952148	46.6187	A	0.466064	89.7545	A	0.19458	---	AW291120	---	---	---	---	---	---
244515_at	---	271.903	P	0.0012207	306.53	P	0.00585938	380.997	P	0.00805664	---	AI640348	---	---	---	---	---	---
244514_at	---	69.5268	A	0.0771484	37.1081	A	0.466064	38.5502	A	0.398926	---	BF061590	---	Hs.150043	---	---	---	---
216383_at	---	635.871	P	0.0185547	408.05	P	0.0375977	495.233	P	0.0185547	---	U52111	---	---	---	---	---	---
244511_at	---	185.738	P	0.000244141	393.751	P	0.000244141	271.885	P	0.000732422	---	AV700591	---	Hs.669666	---	---	---	---
1552867_at	---	358.655	P	0.00415039	557.396	P	0.00292969	650.888	P	0.00292969	---	NM_138474	---	---	---	---	---	---
216387_x_at	---	272.796	P	0.0239258	381.699	P	0.0461426	401.575	P	0.0302734	---	AL353580	---	---	---	---	---	---
215595_x_at	---	128.905	A	0.067627	209.752	P	0.00805664	173.863	P	0.0239258	---	AK023918	---	Hs.656383	---	---	---	---
207737_at	---	16.0745	A	0.149658	0.812734	A	0.916016	27.3704	A	0.266602	---	NM_021981	---	---	---	0006955 // immune response // traceable author statement /// 0009887 // organ morphogenesis // traceable author statement	---	---
216394_x_at	---	17.3688	A	0.665527	13.584	A	0.696289	64.214	A	0.432373	---	AF043586	---	Hs.721761	---	0006898 // receptor-mediated endocytosis // traceable author statement /// 0006910 // phagocytosis, recognition // --- /// 0006911 // phagocytosis, engulfment // --- /// 0006956 // complement activation // traceable author statement /// 0006958 // complement activation, classical pathway // traceable author statement /// 0038095 // Fc-epsilon receptor signaling pathway // traceable author stateme…	0005576 // extracellular region // traceable author statement /// 0005615 // extracellular space // inferred from direct assay /// 0005886 // plasma membrane // traceable author statement /// 0009897 // external side of plasma membrane // --- /// 0042571 // immunoglobulin complex, circulating // --- /// 0072562 // blood microparticle // ---	0003823 // antigen binding // --- /// 0003823 // antigen binding // inferred from electronic annotation /// 0034987 // immunoglobulin receptor binding // ---
207273_at	---	21.0039	A	0.129639	17.576	A	0.366211	5.73405	A	0.943848	---	NM_015858	---	---	---	---	---	---
244510_at	---	62.7158	P	0.00805664	129.918	P	0.00195313	89.5923	P	0.0302734	---	AW340987	---	---	---	---	---	---
244507_at	---	1.00643	A	0.850342	2.15745	A	0.888428	1.12321	A	0.932373	---	AA905023	---	Hs.561089	---	---	---	---
216405_at	---	42.9782	A	0.466064	6.35255	A	0.828613	3.5789	A	0.850342	---	M14087	---	Hs.701974	---	0002317 // plasma cell differentiation // inferred from direct assay /// 0006915 // apoptotic process // inferred from electronic annotation /// 0007157 // heterophilic cell-cell adhesion via plasma membrane cell adhesion molecules // non-traceable author statement /// 0007165 // signal transduction // inferred from electronic annotation /// 0007165 // signal transduction // --- /// 0010812 // ne…	0005576 // extracellular region // inferred from electronic annotation /// 0005578 // proteinaceous extracellular matrix // inferred from electronic annotation /// 0005615 // extracellular space // inferred from direct assay /// 0005615 // extracellular space // inferred from electronic annotation /// 0005615 // extracellular space // --- /// 0005622 // intracellular // inferred from electronic a…	0001948 // glycoprotein binding // inferred from electronic annotation /// 0004871 // signal transducer activity // inferred from electronic annotation /// 0004871 // signal transducer activity // --- /// 0005515 // protein binding // inferred from physical interaction /// 0005534 // galactose binding // non-traceable author statement /// 0030246 // carbohydrate binding // inferred from direct as…
216406_at	---	7.85289	A	0.358154	26.039	A	0.19458	34.7037	P	0.0302734	---	AL390237	---	---	---	---	---	---
244505_at	---	45.2936	P	0.0185547	72.1305	P	0.0107422	112.585	P	0.00292969	---	AW008472	---	---	---	---	---	---
210920_x_at	---	22.6102	A	0.149658	55.8899	P	0.00805664	53.1081	A	0.0773926	---	BC003528	---	Hs.690379	---	---	---	---
233769_at	---	32.3788	A	0.0910645	39.6569	A	0.432373	42.6272	A	0.334473	---	AK023548	---	---	---	---	---	---
244503_at	---	24.795	A	0.0805664	32.9877	A	0.0805664	46.0431	A	0.0805664	---	BF674612	---	Hs.671876	---	---	---	---
244502_at	---	100.951	P	0.00195313	162.304	P	0.00195313	88.5896	P	0.000732422	---	BE693389	---	Hs.555274	---	---	---	---
244496_at	---	12.3956	A	0.870361	17.7997	A	0.696289	6.9661	A	0.665527	---	AV704053	---	Hs.692070	---	---	---	---
216410_at	---	12.8998	A	0.533936	19.5939	A	0.45752	38.7752	A	0.246094	---	AL137181	---	---	---	---	---	---
244494_at	---	3.67247	A	0.919434	29.9096	A	0.398926	6.88154	A	0.828613	---	AW300245	---	---	---	---	---	---
216412_x_at	---	37.435	A	0.398926	5.75943	A	0.901123	56.6053	A	0.398926	---	AF043584	---	Hs.449574	---	---	---	---
216413_at	---	2.65551	A	0.80542	5.59788	A	0.72583	5.12534	A	0.696289	---	AL139112	---	---	---	---	---	---
244492_at	---	57.8068	M	0.0561523	50.3951	A	0.219482	55.5416	A	0.111572	---	BF357738	---	Hs.584811	---	---	---	---
244491_at	---	4.15602	A	0.932373	34.6548	A	0.633789	8.73614	A	0.888428	---	AI285124	---	---	---	---	---	---
244484_at	---	157.742	P	0.0375977	128.661	A	0.171387	238.776	P	0.0302734	---	BE501549	---	Hs.657565	---	---	---	---
244483_at	---	1.50808	A	0.943848	1.42636	A	0.665527	1.90143	A	0.850342	---	AI220082	---	---	---	---	---	---
244482_at	---	2.05601	A	0.781006	2.38813	A	0.888428	26.3119	A	0.149658	---	AI753104	---	Hs.670544	---	---	---	---
216414_at	---	1.78855	A	0.665527	22.624	A	0.432373	42.3884	A	0.466064	---	AL136094	---	---	---	---	---	---
244481_at	---	200.373	P	0.00292969	199.215	P	0.00292969	197.563	P	0.00805664	---	BF196523	---	Hs.609802	---	---	---	---
244480_at	---	135.746	P	0.00585938	108.068	P	0.0375977	102.718	P	0.0239258	---	AW451426	---	Hs.671803	---	---	---	---
244479_at	---	4.84218	A	0.696289	47.7948	A	0.398926	29.2952	A	0.625732	---	AI634980	---	---	---	---	---	---
244477_at	---	16.3041	A	0.601074	9.56849	A	0.665527	40.8079	A	0.466064	---	AW292635	---	---	---	---	---	---
244476_at	---	266.787	P	0.000732422	374.096	P	0.000244141	303.984	P	0.000732422	---	R39769	---	---	---	---	---	---
244475_at	---	40.8939	M	0.0561523	110.051	P	0.0375977	38.3841	A	0.27417	---	AW296024	---	Hs.444293	---	---	---	---
244474_at	---	371.312	P	0.00415039	387.309	P	0.00292969	425.844	P	0.00195313	---	BE549780	---	---	---	---	---	---
216416_at	---	8.9679	A	0.633789	13.5742	A	0.633789	14.3393	A	0.601074	---	AK027254	---	Hs.677417	---	---	---	---
244473_at	---	98.7051	M	0.0561523	106.218	P	0.0239258	125.126	P	0.0185547	---	R37637	---	Hs.594543	---	---	---	---
244470_at	---	251.955	P	0.0107422	360.969	P	0.00585938	489.083	P	0.0012207	---	BF063235	---	---	---	---	---	---
1570349_at	---	31.2177	P	0.0461426	36.597	A	0.19458	43.2167	A	0.334473	---	BC018690	---	Hs.684401	---	---	---	---
244469_at	---	37.9087	A	0.129639	20.2265	A	0.366211	73.601	P	0.0100098	---	AA534603	---	Hs.155004	---	---	---	---
244468_at	---	40.069	A	0.0952148	37.729	A	0.149658	18.4002	A	0.27417	---	AI038958	---	Hs.696575	---	---	---	---
244465_at	---	8.65646	A	0.74707	16.3602	A	0.633789	23.3537	A	0.432373	---	AA399576	---	---	---	---	---	---
244464_at	---	31.8049	A	0.456299	7.00457	A	0.601074	87.0887	A	0.366211	---	AA668789	---	---	---	---	---	---
215593_at	---	3.99407	A	0.994141	6.11875	A	0.976074	4.68597	A	0.98584	---	AK023918	---	---	---	---	---	---
244459_at	---	166.139	P	0.000732422	257.775	P	0.0012207	209.702	P	0.000732422	---	AI657072	---	Hs.600569	---	---	---	---
244458_at	---	262.766	P	0.00195313	313.778	P	0.00195313	310.736	P	0.00292969	---	AA743122	---	---	---	---	---	---
244457_at	---	216.028	P	0.000244141	220.774	P	0.0012207	216.196	P	0.0012207	---	BF724206	---	Hs.677790	---	---	---	---
244456_at	---	8.60914	A	0.953857	7.9255	A	0.943848	7.52166	A	0.932373	---	AA700218	---	---	---	---	---	---
244454_at	---	33.0745	A	0.246094	26.4158	A	0.303711	37.4079	A	0.219482	---	AV751094	---	---	---	---	---	---
216420_at	---	15.3345	A	0.366211	30.0796	A	0.165527	37.4498	A	0.219482	---	AL359954	---	---	---	---	---	---
216423_at	---	43.9653	A	0.219482	91.1355	P	0.0239258	72.7421	A	0.27417	---	AK026694	---	Hs.677386	---	---	---	---
244451_x_at	---	40.779	P	0.00805664	68.8557	P	0.00195313	74.4659	P	0.00805664	---	H60689	---	---	---	---	---	---
216425_at	---	11.269	A	0.828613	33.9494	A	0.72583	7.99609	A	0.828613	---	AK026465	---	Hs.677380	---	---	---	---
244450_at	---	234.304	P	0.0141602	508.171	P	0.0141602	692.495	P	0.00585938	---	AA741300	---	---	---	---	---	---
216426_at	---	7.83639	A	0.718262	8.35653	A	0.753906	8.35307	A	0.72583	---	AL136318	---	---	---	---	---	---
244448_at	---	31.1785	A	0.149658	59.002	A	0.129639	53.9454	P	0.00292969	---	AI732286	---	---	---	---	---	---
244447_at	---	247.724	P	0.0461426	325.457	A	0.0805664	471.171	P	0.0302734	---	AW292830	---	Hs.666767	---	---	---	---
244445_at	---	81.8263	A	0.111572	84.4266	A	0.149658	66.8827	A	0.334473	---	AW510770	---	Hs.128386	---	---	---	---
244443_at	---	18.7275	A	0.111572	48.4651	P	0.0437012	47.5302	P	0.0185547	---	BE247450	---	---	---	---	---	---
244440_at	---	24.2055	A	0.334473	100.455	P	0.0375977	65.5793	A	0.171387	---	AI032582	---	---	---	---	---	---
244436_at	---	5.05408	A	0.72583	42.2987	A	0.149658	48.0099	A	0.219482	---	BF829112	---	---	---	---	---	---
216427_at	---	6.11857	A	0.72583	6.73015	A	0.80542	5.07648	A	0.780518	---	AK026439	---	---	---	---	---	---
216429_at	---	29.7874	A	0.5	18.4465	A	0.601074	25.0082	A	0.533936	---	AK025422	---	Hs.612904	---	---	---	---
244433_at	---	361.764	P	0.000244141	571.287	P	0.000244141	665.39	P	0.000244141	---	AI950023	---	---	---	---	---	---
244426_at	---	152.163	A	0.0952148	153.25	A	0.067627	237.507	A	0.0952148	---	AA888098	---	Hs.664047	---	---	---	---
216430_x_at	---	10.3336	A	0.828613	5.05185	A	0.99707	5.76455	A	0.969727	---	AF043586	---	Hs.703063	---	---	---	---
244425_at	---	192.42	P	0.000244141	267.815	P	0.00195312	295.846	P	0.0012207	---	AW573027	---	---	---	---	---	---
244423_at	---	35.5791	A	0.27417	15.8817	A	0.432373	27.872	A	0.366211	---	R99268	---	---	---	---	---	---
244421_at	---	85.5336	A	0.27417	115.219	A	0.246094	113.405	A	0.246094	---	BF434110	---	Hs.658924	---	---	---	---
1552961_at	---	31.964	P	0.0185547	17.2325	A	0.296143	33.7131	A	0.0805664	---	NM_032908	---	Hs.679804	---	---	---	---
216431_at	---	12.1665	A	0.72583	16.3834	A	0.688721	16.5623	A	0.696289	---	AK025363	---	---	---	---	---	---
216437_at	---	35.264	P	0.000732422	80.0557	P	0.00415039	53.5619	P	0.0107422	---	AK024949	---	Hs.677301	---	---	---	---
244420_at	---	398.056	P	0.000244141	535.374	P	0.000244141	573.422	P	0.000244141	---	AI128130	---	---	---	---	---	---
244418_at	---	237.752	P	0.000244141	471.992	P	0.000732422	506.839	P	0.000244141	---	AA223929	---	Hs.661303	---	---	---	---
244417_at	---	9.7575	A	0.466064	7.12121	A	0.904785	11.2354	A	0.780518	---	AI341837	---	Hs.436105	---	---	---	---
244415_at	---	94.1537	A	0.111572	208.919	A	0.0805664	175.051	A	0.0952148	---	BE220061	---	---	---	---	---	---
244414_at	---	21.0799	A	0.366211	51.8174	A	0.303711	36.3601	A	0.432373	---	AI148006	---	---	---	---	---	---
216440_at	---	52.7043	P	0.0185547	33.2093	A	0.0952148	71.4865	P	0.0239258	---	AK024868	---	Hs.736049	---	---	---	---
1552974_at	---	0.36602	A	0.943848	2.3809	A	0.780518	0.621655	A	0.919434	---	NM_014130	---	---	---	---	---	---
1552975_x_at	---	1.83624	A	0.633789	28.2047	A	0.19458	20.8358	A	0.171387	---	NM_014130	---	---	---	---	---	---
1552976_at	---	92.9536	A	0.0805664	116.659	P	0.0302734	81.775	M	0.0561523	---	NM_153614	---	---	---	0006457 // protein folding // inferred from electronic annotation	---	0051082 // unfolded protein binding // inferred from electronic annotation
216441_at	---	2.88408	A	0.490723	35.0934	A	0.0805664	17.4275	A	0.665527	---	AK025573	---	---	---	---	---	---
244412_at	---	20.5535	A	0.303711	1.49837	A	0.994141	5.73065	A	0.828613	---	AI684971	---	---	---	---	---	---
216443_at	---	8.965	A	0.5	31.7285	A	0.111572	1.12249	A	0.850342	---	AK024615	---	Hs.677279	---	---	---	---
244408_at	---	49.9528	P	0.00585938	61.8254	P	0.0141602	56.2295	P	0.00805664	---	AA927995	---	Hs.666777	---	---	---	---
244407_at	---	39.9363	P	0.0185547	21.2167	A	0.366211	11.5202	A	0.423828	---	AI796334	---	Hs.733291	---	---	---	---
244405_s_at	---	11.1685	A	0.696289	15.7609	A	0.696289	6.2565	A	0.72583	---	AA121271	---	---	---	---	---	---
215592_at	---	288.931	P	0.0461426	377.076	P	0.0302734	508.906	P	0.0107422	---	AU147620	---	Hs.633779	---	---	---	---
244402_at	---	49.507	A	0.149658	26.6257	A	0.334473	52.7043	P	0.0461426	---	AW605424	---	Hs.661715	---	---	---	---
216444_at	---	22.6084	P	0.0461426	20.4846	A	0.19458	32.3769	A	0.111572	---	AK024138	---	Hs.677263	---	---	---	---
244399_at	---	61.9681	A	0.129639	49.9974	A	0.219482	53.6808	A	0.171387	---	BG434381	---	Hs.662507	---	---	---	---
244397_at	---	191.515	P	0.00195313	200.126	P	0.00292969	241.471	P	0.00805664	---	N63384	---	---	---	---	---	---
244394_at	---	35.6275	A	0.5	11.5957	A	0.601074	11.66	A	0.688477	---	AI440386	---	Hs.673487	---	---	---	---
244393_x_at	---	137.75	P	0.00195313	166.498	P	0.00805664	139.7	P	0.000244141	---	AW152368	---	Hs.662591	---	---	---	---
244392_at	---	3.29126	A	0.943848	13.4533	A	0.919434	6.76832	A	0.888428	---	BE676753	---	---	---	---	---	---
216445_at	---	3.86493	A	0.953857	10.4327	A	0.633789	10.0281	A	0.80542	---	U23736	---	---	---	---	---	---
244390_at	---	28.1236	A	0.067627	37.9671	A	0.0952148	44.8951	P	0.0175781	---	AI684640	---	---	---	---	---	---
216446_at	---	38.9493	A	0.533936	110.873	A	0.303711	99.6314	A	0.334473	---	AK024568	---	Hs.612881	---	---	---	---
244388_at	---	22.2059	A	0.171387	34.0042	A	0.334473	50.8439	P	0.0375977	---	AI701036	---	Hs.609592	---	---	---	---
244387_at	---	666.597	P	0.000244141	341.814	P	0.000244141	741.146	P	0.000244141	---	AW979271	---	Hs.293184	---	---	---	---
216447_at	---	17.5708	A	0.753906	3.91418	A	0.976074	3.01026	A	0.943848	---	AK024525	---	Hs.589082	---	---	---	---
244386_at	---	0.903136	A	0.884033	22.2027	A	0.19458	8.96486	A	0.696289	---	BF055491	---	Hs.187686	---	---	---	---
244384_at	---	6.55834	A	0.601074	34.9543	A	0.27417	52.3756	A	0.366211	---	AI632567	---	Hs.604572	---	---	---	---
244383_at	---	237.072	P	0.000732422	432.658	P	0.000732422	698.679	P	0.000244141	---	AI283051	---	---	---	---	---	---
216448_at	---	20.4069	A	0.696289	18.2012	A	0.780518	37.2093	A	0.601074	---	AK022686	---	Hs.636868	---	---	---	---
244382_at	---	28.6243	A	0.213379	68.6513	A	0.19458	95.6663	A	0.111572	---	AI393740	---	---	---	---	---	---
216455_at	---	157.395	A	0.171387	169.611	A	0.246094	136.05	A	0.219482	---	AK024457	---	---	---	---	---	---
244381_at	---	106.784	A	0.219482	11.4844	A	0.5	108.716	A	0.19458	---	AL048216	---	---	---	---	---	---
244380_at	---	5.29349	A	0.567627	5.2587	A	0.72583	38.7978	A	0.398926	---	AA905678	---	Hs.148256	---	---	---	---
216456_at	---	80.9392	P	0.0239258	196.004	P	0.00585938	127.825	P	0.0107422	---	AL162044	---	Hs.675517	---	---	---	---
210918_at	---	60.4242	A	0.219482	68.3141	A	0.129639	85.6052	M	0.0561523	---	AF130075	---	Hs.684531	---	---	0016020 // membrane // inferred from electronic annotation /// 0016021 // integral component of membrane // inferred from electronic annotation	---
244375_at	---	88.0002	P	0.00195313	150.854	P	0.0012207	145.061	P	0.00195313	---	AW873606	---	---	---	---	---	---
216461_at	---	34.2942	A	0.533936	29.9309	A	0.567627	67.4022	A	0.358154	---	AK000834	---	Hs.675433	---	---	---	---
216462_at	---	1.18937	A	0.976074	14.1899	A	0.688721	1.25362	A	0.932373	---	X79200	---	---	---	0000226 // microtubule cytoskeleton organization // inferred from electronic annotation /// 0000902 // cell morphogenesis // inferred from electronic annotation /// 0006351 // transcription, DNA-templated // inferred from electronic annotation /// 0006355 // regulation of transcription, DNA-templated // inferred from electronic annotation /// 0006355 // regulation of transcription, DNA-templated …	0005622 // intracellular // inferred from electronic annotation /// 0005634 // nucleus // inferred from direct assay /// 0005634 // nucleus // inferred from electronic annotation /// 0005634 // nucleus // traceable author statement /// 0005881 // cytoplasmic microtubule // inferred from electronic annotation /// 0071564 // npBAF complex // inferred from electronic annotation	0003676 // nucleic acid binding // inferred from electronic annotation /// 0003714 // transcription corepressor activity // --- /// 0005515 // protein binding // inferred from physical interaction /// 0030374 // ligand-dependent nuclear receptor transcription coactivator activity // inferred from direct assay
244373_at	---	188.156	P	0.00805664	146.187	P	0.0239258	240.976	P	0.000732422	---	AI740571	---	---	---	---	---	---
244371_at	---	42.0797	A	0.5	52.2234	A	0.432373	16.9769	A	0.559082	---	AW085142	---	Hs.658264	---	---	---	---
216463_at	---	2.12685	A	0.850342	5.35487	A	0.592773	3.88724	A	0.850342	---	AL117520	---	Hs.541694	---	---	---	---
216465_at	---	3.43996	A	0.72583	30.3788	A	0.398926	30.551	A	0.366211	---	AL110206	---	Hs.636043	---	---	---	---
244367_at	---	15.7879	A	0.325439	19.3722	A	0.466064	34.5019	A	0.149658	---	AI140519	---	Hs.664605	---	---	---	---
216467_s_at	---	107.251	P	0.00415039	167.781	P	0.00585938	220.755	P	0.000732422	---	AL049997	---	Hs.661975	---	---	---	---
244362_at	---	252.725	P	0.000732422	193.171	P	0.000732422	225.425	P	0.000732422	---	AI916560	---	---	---	---	---	---
216472_at	---	97.8225	M	0.0561523	161.79	A	0.111572	154.403	P	0.0107422	---	AF003737	---	Hs.663676	---	---	---	---
244361_at	---	10.3735	A	0.80542	11.8294	A	0.80542	39.2139	A	0.633789	---	BG470800	---	---	---	---	---	---
229505_at	---	65.4179	A	0.366211	18.2746	A	0.466064	64.5672	A	0.334473	---	AA939154	---	---	---	---	---	---
244360_at	---	294.12	P	0.000732422	220.678	P	0.000244141	173.997	P	0.000244141	---	AW002273	---	Hs.658757	---	---	---	---
244359_s_at	---	3181.92	P	0.000244141	4641.97	P	0.000244141	4851.82	P	0.000244141	---	H28915	---	Hs.153272	---	---	---	---
216475_at	---	164.243	P	0.0141602	129.276	P	0.00805664	150.953	M	0.0561523	---	AL133269	---	---	---	---	---	---
244358_at	---	550.954	P	0.000244141	620.288	P	0.000244141	1050.94	P	0.000244141	---	AW372457	---	Hs.674374	---	---	---	---
244357_at	---	72.4899	A	0.0805664	95.9366	M	0.0561523	22.8008	A	0.246094	---	T90760	---	Hs.661528	---	---	---	---
244356_at	---	617.067	P	0.000244141	1129.82	P	0.000244141	1064.9	P	0.000244141	---	AL079909	---	Hs.665417	---	---	---	---
216477_at	---	5.97019	A	0.592773	34.1135	A	0.466064	30.2184	A	0.601074	---	AL157837	---	---	---	---	---	---
216478_at	---	14.6788	A	0.633789	18.8459	A	0.567627	26.6665	A	0.24585	---	AL049252	---	---	---	---	---	---
244349_at	---	211.953	P	0.0141602	218.21	P	0.0239258	279.602	P	0.0141602	---	AI807658	---	Hs.665457	---	---	---	---
244348_at	---	49.4548	A	0.533936	23.4184	A	0.601074	110.716	A	0.398926	---	AW296253	---	Hs.659467	---	---	---	---
244347_at	---	236.906	P	0.000244141	302.637	P	0.000732422	342.253	P	0.000244141	---	BE825318	---	Hs.662346	---	---	---	---
244346_at	---	29.7359	A	0.0805664	45.7781	M	0.0561523	49.6565	A	0.0805664	---	AW298171	---	Hs.562454	---	---	---	---
216484_x_at	---	2264.04	P	0.0012207	1852.64	P	0.0012207	1786.06	P	0.000732422	---	L24521	---	Hs.506748	---	---	---	---
244341_at	---	330.938	P	0.000244141	460.038	P	0.000244141	682.634	P	0.000244141	---	AA827728	---	Hs.670898	---	---	---	---
244340_x_at	---	501.31	P	0.000732422	579.603	P	0.0012207	184.92	P	0.0141602	---	AW975183	---	---	---	---	---	---
244339_at	---	20.3858	A	0.533936	75.3207	A	0.466064	53.6377	A	0.5	---	AI820991	---	Hs.655347	---	---	---	---
244338_at	---	90.1779	P	0.0375977	82.9992	A	0.219482	93.1345	A	0.219482	---	BF507508	---	Hs.636203	---	---	---	---
244336_at	---	85.6131	A	0.111572	99.4957	P	0.0239258	57.1208	A	0.27417	---	AI652743	---	---	---	---	---	---
244335_at	---	18.0885	P	0.0239258	20.4238	P	0.0356445	38.01	A	0.129639	---	AI917293	---	Hs.599944	---	---	---	---
244333_at	---	37.8584	A	0.366211	10.8665	A	0.559326	22.3071	A	0.334473	---	AI076365	---	---	---	---	---	---
244332_at	---	119.953	A	0.171387	83.9362	A	0.303711	125.435	A	0.0805664	---	AW974077	---	Hs.663669	---	---	---	---
244331_at	---	43.297	A	0.0952148	68.1156	A	0.246094	84.563	A	0.171387	---	AW296971	---	Hs.716632	---	---	---	---
1553069_at	---	5.07591	A	0.633789	10.5299	A	0.665527	36.3728	A	0.525391	---	NM_153455	---	Hs.729612	---	---	---	---
244330_at	---	7.0488	A	0.533936	45.1035	A	0.19458	41.4744	A	0.358887	---	AA889976	---	Hs.561207	---	---	---	---
244329_at	---	48.5801	A	0.149658	73.4276	M	0.0561523	6.78618	A	0.46582	---	BF447604	---	---	---	---	---	---
216487_at	---	52.1728	A	0.696289	16.1146	A	0.72583	44.9044	A	0.633789	---	AL049988	---	Hs.671956	---	---	---	---
216494_at	---	48.4256	A	0.171387	68.7584	A	0.171387	58.3772	P	0.0229492	---	AL023775	---	---	---	---	---	---
244328_x_at	---	51.8104	P	0.000732422	73.3565	P	0.0012207	121.512	P	0.0012207	---	T86832	---	---	---	---	---	---
244327_at	---	87.7982	A	0.0952148	83.939	A	0.111572	84.8136	P	0.0461426	---	AI027892	---	Hs.666752	---	---	---	---
244326_at	---	6.01197	A	0.969727	6.7889	A	0.962402	11.8177	A	0.919434	---	AA826039	---	Hs.664673	---	---	---	---
216495_x_at	---	65.5575	A	0.27417	96.7171	A	0.219482	114.778	A	0.129639	---	AF043584	---	Hs.721761	---	0006898 // receptor-mediated endocytosis // traceable author statement /// 0006910 // phagocytosis, recognition // --- /// 0006911 // phagocytosis, engulfment // --- /// 0006956 // complement activation // traceable author statement /// 0006958 // complement activation, classical pathway // traceable author statement /// 0038095 // Fc-epsilon receptor signaling pathway // traceable author stateme…	0005576 // extracellular region // traceable author statement /// 0005615 // extracellular space // inferred from direct assay /// 0005886 // plasma membrane // traceable author statement /// 0009897 // external side of plasma membrane // --- /// 0042571 // immunoglobulin complex, circulating // --- /// 0072562 // blood microparticle // ---	0003823 // antigen binding // --- /// 0003823 // antigen binding // inferred from electronic annotation /// 0034987 // immunoglobulin receptor binding // ---
216496_s_at	---	26.4309	A	0.533936	31.4272	A	0.633789	21.5797	A	0.665527	---	AK021988	---	---	---	---	---	---
211369_at	---	3.44656	A	0.665527	9.63112	A	0.457764	10.6725	A	0.567627	---	AF116689	---	Hs.638725	---	---	---	---
244319_at	---	146.799	A	0.0769043	208.461	M	0.0561523	334.671	P	0.0239258	---	AW770718	---	Hs.744204	---	---	---	---
211374_x_at	---	108.807	P	0.0239258	147.42	P	0.0239258	182.879	P	0.00415039	---	AF116715	---	---	---	---	---	---
1553083_at	---	94.6759	A	0.111572	154.814	P	0.0375977	118.781	P	0.0141602	---	NM_032363	---	---	---	---	---	---
244318_at	---	3.11677	A	0.746094	11.9832	A	0.696289	1.54384	A	0.828613	---	AI911044	---	Hs.664474	---	---	---	---
216497_at	---	86.812	P	0.00195313	138.421	P	0.00195313	134.694	P	0.00292969	---	AL390738	---	---	---	---	---	---
216498_at	---	3.97295	A	0.665527	25.1514	A	0.303711	36.5457	A	0.303711	---	AL390026	---	---	---	---	---	---
216500_at	---	27.0741	A	0.466064	21.4207	A	0.533936	55.7128	A	0.466064	---	M14087	---	Hs.701974	---	0002317 // plasma cell differentiation // inferred from direct assay /// 0006915 // apoptotic process // inferred from electronic annotation /// 0007157 // heterophilic cell-cell adhesion via plasma membrane cell adhesion molecules // non-traceable author statement /// 0007165 // signal transduction // inferred from electronic annotation /// 0007165 // signal transduction // --- /// 0010812 // ne…	0005576 // extracellular region // inferred from electronic annotation /// 0005578 // proteinaceous extracellular matrix // inferred from electronic annotation /// 0005615 // extracellular space // inferred from direct assay /// 0005615 // extracellular space // inferred from electronic annotation /// 0005615 // extracellular space // --- /// 0005622 // intracellular // inferred from electronic a…	0001948 // glycoprotein binding // inferred from electronic annotation /// 0004871 // signal transducer activity // inferred from electronic annotation /// 0004871 // signal transducer activity // --- /// 0005515 // protein binding // inferred from physical interaction /// 0005534 // galactose binding // non-traceable author statement /// 0030246 // carbohydrate binding // inferred from direct as…
216505_x_at	---	4805.61	P	0.000244141	3833.62	P	0.000244141	4628.74	P	0.000244141	---	AL118502	---	---	---	---	---	---
216508_x_at	---	5707.04	P	0.0012207	3988.34	P	0.0012207	4401.45	P	0.000732422	---	AC007277	---	---	---	---	---	---
244314_at	---	0.995405	A	0.974365	1.01664	A	0.845215	27.6256	A	0.398926	---	AI078044	---	Hs.132908	---	---	---	---
216514_at	---	68.1498	P	0.00415039	35.1979	A	0.111572	45.7117	P	0.0375977	---	AF203728	---	---	---	---	0005576 // extracellular region // inferred from electronic annotation	0008083 // growth factor activity // inferred from electronic annotation
216516_at	---	2.23365	A	0.665527	8.73638	A	0.567627	25.5515	A	0.334473	---	AL080315	---	---	---	---	---	---
216518_at	---	62.2756	M	0.0561523	59.9819	P	0.0375977	67.2994	A	0.129639	---	AL049260	---	Hs.669936	---	---	---	---
216524_x_at	---	1403.03	M	0.0561523	1599.75	M	0.0561523	1574.02	P	0.0375977	---	AL049260	---	Hs.669936	---	---	---	---
244312_at	---	208.131	P	0.000244141	282.439	P	0.000244141	476.531	P	0.000244141	---	AW195572	---	---	---	---	---	---
244311_at	---	6.78868	A	0.74707	19.2576	A	0.665527	15.5468	A	0.753906	---	BF445869	---	Hs.553279	---	---	---	---
216527_at	---	367.17	P	0.000244141	625.6	P	0.000244141	674.664	P	0.000244141	---	AL049252	---	Hs.663638	---	---	---	---
216528_at	---	62.9899	A	0.0805664	96.3855	A	0.0952148	82.7859	A	0.0805664	---	AL049244	---	Hs.669934	---	---	---	---
216529_at	---	17.5663	A	0.246094	12.8032	A	0.366211	19.6144	A	0.334473	---	AL049244	---	Hs.669934	---	---	---	---
244310_at	---	177.875	P	0.000244141	281.215	P	0.000244141	353.696	P	0.000244141	---	AW973410	---	Hs.621486	---	---	---	---
216530_at	---	15.2668	A	0.303711	88.0699	A	0.129639	125.131	A	0.19458	---	AL137435	---	Hs.552334	---	---	---	---
215589_at	---	61.9242	P	0.0107422	66.0264	P	0.00292969	79.9538	P	0.00292969	---	AK024937	---	Hs.677297	---	---	---	---
244306_at	---	21.9886	A	0.601074	34.8295	A	0.432373	57.0362	A	0.334473	---	AA699920	---	---	---	---	---	---
244303_at	---	30.8992	P	0.0375977	55.7132	P	0.0141602	94.3679	P	0.000244141	---	AI809906	---	Hs.562350	---	---	---	---
244302_at	---	104.997	A	0.149658	79.9195	A	0.0952148	100.222	A	0.219482	---	AA748772	---	Hs.665481	---	---	---	---
244301_at	---	1.56245	A	0.989258	4.76179	A	0.969727	5.55461	A	0.969727	---	AW780033	---	Hs.666633	---	---	---	---
216532_x_at	---	637.226	P	0.00415039	683.384	P	0.00585938	281.751	P	0.0012207	---	AL138831	---	---	---	---	---	---
244300_at	---	26.6449	A	0.303711	1.81593	A	0.780518	31.9776	A	0.334473	---	R20529	---	Hs.655039	---	---	---	---
244299_at	---	9.75385	A	0.828613	28.059	A	0.780518	37.0928	A	0.533936	---	W86478	---	---	---	---	---	---
244298_at	---	194.151	P	0.00195313	279.628	P	0.0012207	370.076	P	0.0012207	---	AA702999	---	---	---	---	---	---
244296_at	---	55.2958	A	0.067627	127.799	A	0.067627	94.9994	A	0.067627	---	T78442	---	---	---	---	---	---
244295_at	---	1.06677	A	0.919434	5.98098	A	0.904785	2.3143	A	0.780518	---	AI004239	---	Hs.557142	---	---	---	---
244292_at	---	361.463	P	0.000244141	524.508	P	0.000244141	454.932	P	0.000244141	---	AL119491	---	Hs.633769	---	---	---	---
244291_x_at	---	51.0948	P	0.0185547	46.3558	P	0.0141602	29.5494	A	0.0952148	---	BE348646	---	---	---	---	---	---
244290_at	---	209.973	P	0.00415039	194.026	P	0.0141602	312.16	P	0.0185547	---	AW293174	---	Hs.673998	---	---	---	---
244286_at	---	419.649	P	0.00195313	443.035	P	0.000244141	602.672	P	0.000732422	---	AI017983	---	---	---	---	---	---
216534_at	---	41.5309	A	0.696289	31.7637	A	0.490234	34.0127	A	0.466064	---	AL110223	---	Hs.672783	---	---	---	---
216538_at	---	214.973	P	0.0185547	352.785	P	0.0107422	345.826	P	0.0107422	---	AL049351	---	Hs.669948	---	---	---	---
244285_at	---	81.657	A	0.129639	112.656	A	0.0952148	81.5389	A	0.149658	---	BE220569	---	Hs.673409	---	---	---	---
244284_at	---	128.066	A	0.149658	105.811	A	0.246094	155.926	A	0.171387	---	AI027761	---	---	---	---	---	---
216545_at	---	91.7654	A	0.129639	102.201	A	0.219482	83.7949	A	0.19458	---	AL049710	---	---	---	---	---	---
244282_at	---	35.5461	A	0.19458	37.1193	A	0.19458	47.3439	P	0.0375977	---	T65568	---	Hs.553168	---	---	---	---
244277_at	---	1.51493	A	0.984863	3.79962	A	0.828613	3.80864	A	0.850342	---	AW811976	---	Hs.609264	---	---	---	---
216547_at	---	526.402	P	0.00292969	602.032	P	0.00805664	478.763	P	0.00585938	---	AL353681	---	---	---	---	---	---
244273_at	---	14.2301	A	0.665527	16.3426	A	0.592773	19.342	A	0.696289	---	AA437309	---	Hs.662290	---	---	---	---
244271_at	---	651.729	P	0.000244141	930.38	P	0.000244141	1030.96	P	0.000244141	---	AI697709	---	Hs.270314	---	---	---	---
216553_x_at	---	17.8722	A	0.27417	44.5522	A	0.0805664	48.9812	P	0.0285645	---	AL121890	---	---	---	---	---	---
216554_s_at	---	574.828	P	0.00292969	739.156	P	0.0141602	698.595	P	0.0107422	---	U88968	---	---	---	0000122 // negative regulation of transcription from RNA polymerase II promoter // traceable author statement /// 0005975 // carbohydrate metabolic process // traceable author statement /// 0006006 // glucose metabolic process // traceable author statement /// 0006094 // gluconeogenesis // traceable author statement /// 0006096 // glycolytic process // inferred from electronic annotation /// 0006…	0000015 // phosphopyruvate hydratase complex // inferred from electronic annotation /// 0005615 // extracellular space // inferred from direct assay /// 0005634 // nucleus // inferred by curator /// 0005634 // nucleus // inferred from direct assay /// 0005634 // nucleus // inferred from electronic annotation /// 0005737 // cytoplasm // inferred from direct assay /// 0005737 // cytoplasm // inferr…	0000287 // magnesium ion binding // inferred from electronic annotation /// 0003677 // DNA binding // inferred from electronic annotation /// 0003700 // transcription factor activity, sequence-specific DNA binding // traceable author statement /// 0003714 // transcription corepressor activity // traceable author statement /// 0004634 // phosphopyruvate hydratase activity // inferred from electron…
244265_at	---	244.39	P	0.0302734	246.977	P	0.000732422	268.055	P	0.0239258	---	N59650	---	---	---	---	---	---
244263_at	---	26.6995	A	0.633789	42.035	A	0.466064	78.8492	A	0.144775	---	AA704862	---	---	---	---	---	---
216556_x_at	---	47.2648	P	0.0185547	106.644	A	0.067627	49.7335	P	0.0461426	---	AL135926	---	---	---	---	---	---
216559_x_at	---	3621.34	P	0.000244141	3600.44	P	0.000244141	4953.54	P	0.00195313	---	AL050348	---	---	---	---	---	---
216561_x_at	---	12.8396	A	0.5	26.4472	A	0.533936	28.5632	A	0.149658	---	AF032454	---	---	---	---	---	---
244262_x_at	---	22.0486	A	0.601074	7.09352	A	0.533936	7.02707	A	0.696289	---	T91980	---	Hs.221074	---	---	---	---
244260_at	---	58.3065	P	0.000732422	105.809	P	0.000732422	152.551	P	0.000732422	---	R44930	---	---	---	---	---	---
216564_at	---	8.33081	A	0.850342	30.3065	A	0.753906	7.37865	A	0.943848	---	AC003989	---	---	---	---	---	---
244258_at	---	41.6876	A	0.303711	59.1976	A	0.366211	81.7686	A	0.432373	---	AI732317	---	Hs.299119	---	---	---	---
244257_at	---	161.189	P	0.00195313	268.132	P	0.000732422	255.009	P	0.000732422	---	AI363185	---	---	---	---	---	---
216565_x_at	---	12.9362	A	0.665527	59.6515	A	0.466064	30.4232	A	0.601074	---	AL121994	---	---	---	---	---	---
216566_at	---	6.77889	A	0.366211	40.1467	A	0.171387	12.9037	A	0.326416	---	D84140	---	---	---	---	---	---
216567_at	---	6.88238	A	0.888428	10.6798	A	0.850342	2.48799	A	0.943848	---	L41657	---	---	---	---	---	---
244254_at	---	70.6263	A	0.129639	77.2024	A	0.111572	126.836	P	0.00805664	---	BE465298	---	---	---	---	---	---
244253_at	---	31.2078	A	0.246094	3.31436	A	0.870361	25.8195	A	0.27417	---	AA251092	---	---	---	---	---	---
216568_x_at	---	8.21033	A	0.601074	17.3063	A	0.665527	9.11233	A	0.633789	---	Z83821	---	---	---	---	---	---
244249_at	---	59.6243	A	0.533936	71.2949	A	0.432373	73.1345	A	0.398926	---	AI809497	---	---	---	---	---	---
244247_at	---	27.103	A	0.144775	35.2744	A	0.129639	36.2715	A	0.0771484	---	AI802768	---	Hs.664302	---	---	---	---
216570_x_at	---	5567.15	P	0.00195313	4436.07	P	0.00415039	6602.04	P	0.00195313	---	AL096829	---	---	---	---	---	---
216571_at	---	64.072	A	0.27417	60.9148	A	0.5	44.0919	A	0.432373	---	M81780	---	---	---	---	---	---
244243_at	---	126.238	A	0.0771484	187.097	A	0.067627	187.218	P	0.0302734	---	AI684831	---	---	---	---	---	---
244242_at	---	261.551	P	0.0012207	263.546	P	0.00195313	268.738	P	0.000732422	---	AI652192	---	---	---	---	---	---
244241_x_at	---	278.889	P	0.000732422	269.476	P	0.000732422	358.098	P	0.00195313	---	AW166562	---	Hs.389855	---	---	---	---
215587_x_at	---	665.982	P	0.00585938	548.461	P	0.000244141	618.933	P	0.000244141	---	AK023891	---	---	---	---	---	---
216575_at	---	19.35	A	0.0917969	18.7239	A	0.27417	35.2729	A	0.171387	---	AL035604	---	---	---	---	---	---
216576_x_at	---	10.7096	A	0.904785	9.34901	A	0.870361	8.82595	A	0.919434	---	AF103529	---	Hs.660766	---	---	---	---
244240_at	---	37.745	P	0.0239258	4.6695	A	0.533936	51.2814	A	0.0952148	---	AI826444	---	---	---	---	---	---
244239_at	---	3.04264	A	0.919434	57.9444	A	0.533936	34.2722	A	0.601074	---	AI887306	---	Hs.657987	---	---	---	---
244238_at	---	5.89541	A	0.633789	12.0729	A	0.457764	9.11139	A	0.657471	---	AI884856	---	---	---	---	---	---
244236_at	---	264.715	P	0.0239258	400.241	P	0.0375977	291.298	P	0.0461426	---	AI651729	---	---	---	---	---	---
244234_at	---	130.626	A	0.19458	220.638	A	0.067627	239.216	A	0.0805664	---	AI913928	---	---	---	---	---	---
244232_at	---	7.3244	A	0.601074	5.64844	A	0.696289	30.3305	A	0.19458	---	AI277883	---	---	---	---	---	---
216580_at	---	3.97499	A	0.432373	6.28058	A	0.334473	48.4762	M	0.0534668	---	AL049545	---	---	---	---	---	---
244230_at	---	19.6312	A	0.334473	27.4327	A	0.149658	34.2909	P	0.0141602	---	AW263527	---	Hs.733755	---	---	---	---
244228_at	---	37.3877	P	0.0356445	48.2383	P	0.00805664	44.7814	A	0.067627	---	BF511381	---	---	---	---	---	---
244226_s_at	---	4.71506	A	0.525391	3.54937	A	0.828613	2.5716	A	0.850342	---	H60543	---	---	---	---	---	---
216581_at	---	3.87834	A	0.919434	7.82967	A	0.904785	25.2683	A	0.633789	---	AL022068	---	---	---	---	---	---
216584_at	---	7.57626	A	0.828613	10.4312	A	0.780518	7.00043	A	0.904785	---	AL031291	---	---	---	---	---	---
244223_at	---	1.80008	A	0.969727	0.896342	A	0.99585	2.92295	A	0.953857	---	AW207574	---	---	---	---	---	---
216586_at	---	55.7735	A	0.334473	48.2957	A	0.334473	3.66768	A	0.696289	---	X92986	---	---	---	---	---	---
216588_at	---	0.725702	A	0.633789	10.1245	A	0.303711	15.3479	A	0.129639	---	AL031577	---	---	---	---	---	---
216589_at	---	128.689	M	0.0561523	133.536	P	0.00805664	150.41	M	0.0561523	---	AL031276	---	---	---	---	---	---
1553208_s_at	---	34.9149	P	0.0185547	188.904	P	0.0375977	150.447	M	0.0561523	---	NM_173664	---	---	---	0007264 // small GTPase mediated signal transduction // inferred from electronic annotation	0005622 // intracellular // inferred from electronic annotation	0000166 // nucleotide binding // inferred from electronic annotation /// 0005525 // GTP binding // inferred from electronic annotation
244222_at	---	8.25912	A	0.932373	11.6659	A	0.929688	49.4857	A	0.432373	---	BG547809	---	Hs.650218	---	---	---	---
216597_at	---	8.91722	A	0.953857	10.9763	A	0.981445	10.8873	A	0.969727	---	U66059	---	---	---	---	---	---
244221_at	---	10.1014	A	0.850342	7.97437	A	0.870361	12.1779	A	0.80542	---	AV647829	---	---	---	---	---	---
244220_at	---	236.458	A	0.0952148	286.972	A	0.111572	333.708	M	0.0561523	---	AA430150	---	---	---	---	---	---
207743_at	---	13.4155	A	0.601074	122.793	A	0.303711	97.0713	A	0.5	---	NM_014104	---	---	---	---	---	---
216612_x_at	---	18.4326	A	0.334473	25.4545	A	0.334473	8.15408	A	0.5	---	AK021988	---	---	---	---	---	---
244217_at	---	16.1291	A	0.601074	27.7714	A	0.559082	7.61094	A	0.828613	---	R45186	---	Hs.657391	---	---	---	---
244216_at	---	169.204	A	0.171387	244.977	A	0.149658	269.044	A	0.067627	---	BF439270	---	Hs.659921	---	---	---	---
244215_at	---	40.6148	A	0.665527	19.4939	A	0.432373	21.741	A	0.432373	---	AW665733	---	Hs.674525	---	---	---	---
216613_at	---	22.124	A	0.366211	12.2752	A	0.490234	22.98	A	0.19458	---	AL050042	---	Hs.538604	---	---	---	---
244213_at	---	4.73909	A	0.696289	3.63475	A	0.888428	3.60487	A	0.870361	---	H92989	---	---	---	---	---	---
244212_at	---	15.1488	A	0.780518	64.068	A	0.5	94.0329	A	0.398926	---	AA609983	---	---	---	---	---	---
244211_at	---	17.9237	A	0.111572	16.3979	A	0.398926	32.1125	A	0.27417	---	BF195873	---	Hs.660570	---	---	---	---
244210_at	---	10.7317	A	0.780518	12.459	A	0.932373	6.33983	A	0.962402	---	AW292667	---	---	---	---	---	---
244208_at	---	51.2632	A	0.432373	37.2884	A	0.5	35.6549	A	0.533936	---	T80844	---	Hs.656391	---	---	---	---
244207_at	---	91.6872	P	0.0461426	100.083	A	0.0805664	91.5775	A	0.219482	---	AI538546	---	Hs.605151	---	---	---	---
216614_at	---	102.829	P	0.000244141	123.955	P	0.00195313	110.864	P	0.000244141	---	AL049988	---	Hs.671956	---	---	---	---
216616_at	---	2.78531	A	0.919434	2.22675	A	0.953857	22.3576	A	0.171387	---	AL137428	---	Hs.675494	---	---	---	---
216618_at	---	13.8646	A	0.466064	44.1483	A	0.219482	28.3505	A	0.398926	---	AL117520	---	Hs.541694	---	---	---	---
244204_at	---	254.628	P	0.000732422	248.639	P	0.000732422	331.965	P	0.000244141	---	W87300	---	---	---	---	---	---
216621_at	---	138.664	P	0.0107422	238.049	P	0.00585938	251.63	P	0.00292969	---	AL050032	---	Hs.671959	---	---	---	---
244203_at	---	0.648414	A	0.993652	30.1491	A	0.246094	17.2566	A	0.567627	---	AI082507	---	Hs.85905	---	---	---	---
244202_at	---	107.37	M	0.0561523	124.69	P	0.0107422	143.276	P	0.0141602	---	W92045	---	---	---	---	---	---
244201_at	---	128.357	P	0.0239258	143.851	P	0.0356445	160.109	P	0.0239258	---	BE857689	---	Hs.312228	---	---	---	---
244200_at	---	35.4535	A	0.466064	101.14	A	0.219482	122.878	A	0.366211	---	AW902013	---	Hs.673472	---	---	---	---
244197_x_at	---	1513.42	P	0.000244141	1921.03	P	0.000244141	2221.7	P	0.000244141	---	AI859990	---	---	---	---	---	---
244196_at	---	3.90457	A	0.696289	2.65216	A	0.780518	16.2532	A	0.665527	---	AW467516	---	---	---	---	---	---
244195_at	---	103.907	P	0.0239258	78.2783	P	0.0375977	103.543	P	0.0375977	---	N94091	---	---	---	---	---	---
216625_at	---	27.5841	A	0.213135	5.694	A	0.718018	17.9442	A	0.246094	---	AL050032	---	Hs.671959	---	---	---	---
244188_at	---	28.4087	A	0.129639	33.9361	A	0.533936	46.5011	A	0.27417	---	AI684396	---	---	---	---	---	---
216626_at	---	5.14945	A	0.828613	17.4694	A	0.753906	24.2328	A	0.533936	---	AL050026	---	Hs.607835	---	---	---	---
244187_at	---	292.56	P	0.00292969	314.381	P	0.0012207	392.687	P	0.00195313	---	AA053853	---	Hs.648463	---	---	---	---
216628_at	---	177.514	P	0.00292969	232.533	P	0.00195313	223.838	P	0.00195313	---	AL117447	---	Hs.672784	---	---	---	---
216630_at	---	5.74519	A	0.976074	59.2896	A	0.432373	12.7983	A	0.665527	---	AL110190	---	Hs.672781	---	---	---	---
244186_at	---	41.4574	P	0.00585938	112.682	A	0.0805664	71.3246	P	0.0185547	---	AI079551	---	---	---	---	---	---
244185_at	---	693.737	P	0.000244141	877.726	P	0.000244141	922.066	P	0.000244141	---	AA921841	---	Hs.673977	---	---	---	---
244184_at	---	96.8362	A	0.219482	71.0048	A	0.149658	103.534	A	0.149658	---	AA706282	---	Hs.93963	---	---	---	---
244181_at	---	57.7076	P	0.0239258	74.7542	P	0.00292969	68.9282	P	0.0239258	---	AA018968	---	---	---	---	---	---
216635_at	---	6.17477	A	0.601074	4.46614	A	0.72583	5.04045	A	0.696289	---	AL050043	---	Hs.607836	---	---	---	---
216636_at	---	8.9491	A	0.398926	2.29795	A	0.601074	7.06874	A	0.601074	---	AL050043	---	---	---	---	---	---
216637_at	---	9.59393	A	0.904785	16.2113	A	0.72583	18.5491	A	0.828613	---	AL117447	---	Hs.672784	---	---	---	---
244176_at	---	74.1274	P	0.0302734	62.0501	A	0.0952148	98.0597	A	0.111572	---	AW118601	---	---	---	---	---	---
244172_at	---	38.4881	A	0.533936	1.96683	A	0.828613	6.5182	A	0.665527	---	AA931562	---	---	---	---	---	---
244169_x_at	---	5.35018	A	0.456299	2.0724	A	0.828613	15.8541	A	0.266602	---	AA702462	---	---	---	---	---	---
216642_at	---	30.0014	A	0.0952148	48.3474	A	0.0805664	86.823	P	0.0107422	---	AL110190	---	Hs.672781	---	---	---	---
216643_at	---	4.69465	A	0.696289	48.8665	A	0.303711	10.9952	A	0.533936	---	D25272	---	Hs.661091	---	---	---	---
244167_at	---	79.3547	A	0.303711	108.131	A	0.129639	166.163	A	0.0805664	---	AA878375	---	Hs.660263	---	---	---	---
244162_at	---	32.2979	A	0.165771	40.8062	P	0.00805664	58.0724	P	0.0461426	---	AI808120	---	Hs.670914	---	---	---	---
244161_at	---	32.8582	A	0.19458	85.3923	A	0.27417	62.2677	A	0.067627	---	AI123346	---	---	---	---	---	---
244160_at	---	5.86128	A	0.80542	12.5022	A	0.904785	5.16399	A	0.888428	---	AI698743	---	Hs.667568	---	---	---	---
244159_at	---	65.568	A	0.107178	59.1492	A	0.149658	197.058	P	0.0239258	---	AW473883	---	---	---	---	---	---
216644_at	---	157.659	P	0.00292969	125.649	P	0.00415039	204.183	P	0.0224609	---	AK000185	---	Hs.306389	---	---	---	---
244158_at	---	109.004	A	0.219482	58.3837	A	0.334473	108.573	A	0.129639	---	BF514291	---	Hs.678621	---	---	---	---
244157_x_at	---	15.0416	A	0.753906	25.6024	A	0.601074	82.3564	A	0.366211	---	BF514597	---	---	---	---	---	---
216645_at	---	202.667	A	0.19458	226.568	A	0.171387	217.216	A	0.149658	---	AL117663	---	---	---	---	---	---
244156_at	---	76.339	A	0.111572	106.819	P	0.0461426	48.2955	A	0.334473	---	AW296286	---	Hs.669511	---	---	---	---
233770_at	---	2.952	A	0.72583	47.279	P	0.0461426	29.2811	A	0.246094	---	AU147115	---	Hs.677218	---	---	---	---
244150_at	---	62.0312	A	0.0952148	99.4618	P	0.0107422	131.081	P	0.0107422	---	BE969885	---	Hs.664896	---	---	---	---
244148_at	---	31.3325	A	0.188477	35.2778	P	0.0375977	34.0145	A	0.165771	---	AW451633	---	---	---	---	---	---
244147_at	---	8.20321	A	0.567627	16.8527	A	0.5	45.2542	A	0.111572	---	AA777639	---	Hs.659816	---	---	---	---
244145_at	---	105.06	P	0.0141602	134.779	P	0.00292969	174.95	P	0.00195313	---	BG260337	---	Hs.658722	---	---	---	---
244143_at	---	8.84839	A	0.533936	22.5742	A	0.171387	27.2082	A	0.0952148	---	AW665984	---	Hs.126766	---	---	---	---
244141_at	---	38.7984	A	0.325684	2.50662	A	0.919434	6.9465	A	0.780518	---	AA935795	---	Hs.480975	---	---	---	---
244140_at	---	40.4988	P	0.0185547	98.8611	P	0.0302734	97.2436	P	0.0185547	---	AI458963	---	Hs.678335	---	---	---	---
229681_at	---	65.0124	M	0.0561523	91.1217	P	0.0239258	101.165	P	0.0185547	---	AW449289	---	Hs.656230	---	---	---	---
216650_at	---	173.731	P	0.0375977	132.462	P	0.0239258	260.969	P	0.0375977	---	AL008627	---	---	---	---	---	---
211386_at	---	911.005	P	0.000244141	838.748	P	0.000244141	1372	P	0.000244141	---	BC005372	---	Hs.659351	---	---	---	---
216655_s_at	---	6.92058	A	0.80542	10.3954	A	0.904785	7.76072	A	0.919434	---	AF041811	---	---	---	---	---	---
216656_at	---	6.55886	A	0.780518	8.27794	A	0.850342	11.1125	A	0.74707	---	AF041811	---	---	---	---	---	---
216658_at	---	11.72	A	0.45752	65.5347	A	0.149658	37.9381	A	0.246094	---	AK000185	---	Hs.306389	---	---	---	---
244134_at	---	35.0687	A	0.0805664	29.5346	A	0.27417	44.8333	P	0.0375977	---	AV752499	---	---	---	---	---	---
207744_at	---	22.4535	A	0.27417	9.10944	A	0.533936	28.5118	A	0.19458	---	NM_014124	---	---	---	---	---	---
244127_at	---	13.298	A	0.567627	57.222	A	0.19458	34.1002	A	0.334473	---	AI697990	---	---	---	---	---	---
216668_at	---	53.7125	A	0.334473	69.851	A	0.27417	43.7956	A	0.432373	---	U63542	---	---	---	---	---	---
244125_at	---	208.262	P	0.000244141	251.353	P	0.000732422	415.878	P	0.000244141	---	AA837131	---	Hs.601938	---	---	---	---
216675_at	---	46.4047	A	0.398926	60.9562	A	0.219482	83.7746	A	0.366211	---	AK000834	---	Hs.675433	---	---	---	---
244124_at	---	19.7082	A	0.72583	116.136	A	0.246094	110.174	A	0.334473	---	AI243836	---	---	---	---	---	---
244123_at	---	9.34943	A	0.870361	22.6163	A	0.567627	25.3715	A	0.665527	---	BF476558	---	Hs.658377	---	---	---	---
244117_at	---	205.543	P	0.0461426	209.623	A	0.0805664	39.822	A	0.27417	---	R49389	---	Hs.657231	---	---	---	---
244114_x_at	---	2618.79	P	0.000244141	3910.73	P	0.000244141	5047.32	P	0.000244141	---	AI003508	---	Hs.153272	---	---	---	---
244112_x_at	---	149.589	P	0.00585938	238.219	P	0.00585938	521.106	P	0.00415039	---	N73550	---	---	---	---	---	---
244106_at	---	34.4719	A	0.398926	33.9765	A	0.19458	43.0413	A	0.358154	---	AW572895	---	---	---	---	---	---
244102_at	---	6.05428	A	0.665527	39.1398	A	0.432373	47.5311	A	0.27417	---	AI208754	---	---	---	---	---	---
216677_at	---	86.4392	A	0.171387	91.9547	A	0.246094	90.5352	A	0.171387	---	U20648	---	---	---	---	---	---
244101_at	---	44.5606	P	0.0375977	5.87928	A	0.80542	48.701	A	0.219482	---	AI522053	---	---	---	---	---	---
244100_at	---	58.0519	A	0.149658	134.395	P	0.00805664	135.542	A	0.0654297	---	AI674760	---	Hs.667596	---	---	---	---
216681_at	---	15.5723	A	0.398926	33.9903	A	0.303711	44.7764	A	0.398926	---	AK000353	---	---	---	---	---	---
216683_at	---	63.936	P	0.0375977	93.4667	P	0.0185547	54.8065	M	0.0561523	---	AL353949	---	Hs.676437	---	---	---	---
244098_at	---	26.5696	P	0.0239258	7.72848	A	0.5	8.44146	A	0.390625	---	AI223844	---	---	---	---	---	---
216688_at	---	60.3527	A	0.149658	44.2081	A	0.129639	13.5276	A	0.567627	---	AL137495	---	Hs.721713	---	---	---	---
211388_s_at	---	30.8316	A	0.246094	45.4847	A	0.219482	78.4973	A	0.0952148	---	U80761	---	---	---	0000122 // negative regulation of transcription from RNA polymerase II promoter // inferred from direct assay /// 0000122 // negative regulation of transcription from RNA polymerase II promoter // inferred from mutant phenotype /// 0000122 // negative regulation of transcription from RNA polymerase II promoter // traceable author statement /// 0006325 // chromatin organization // traceable author…	0000118 // histone deacetylase complex // --- /// 0005634 // nucleus // inferred by curator /// 0005634 // nucleus // inferred from direct assay /// 0005634 // nucleus // inferred from electronic annotation /// 0005654 // nucleoplasm // inferred from direct assay /// 0005654 // nucleoplasm // traceable author statement /// 0016020 // membrane // inferred from direct assay /// 0016363 // nuclear m…	0003677 // DNA binding // inferred from electronic annotation /// 0003714 // transcription corepressor activity // inferred from direct assay /// 0003714 // transcription corepressor activity // inferred from mutant phenotype /// 0005112 // Notch binding // inferred from physical interaction /// 0005515 // protein binding // inferred from physical interaction /// 0008134 // transcription factor b…
244096_at	---	41.5535	M	0.0561523	66.1234	P	0.00366211	53.4177	P	0.00585938	---	BE467068	---	---	---	---	---	---
216691_at	---	28.603	A	0.246094	30.651	A	0.27417	54.4845	P	0.0375977	---	AL137705	---	Hs.636449	---	---	---	---
244094_at	---	14.5852	A	0.246094	25.1835	A	0.129639	35.6944	P	0.0356445	---	AA406237	---	Hs.659123	---	---	---	---
244093_at	---	77.1332	P	0.00195313	101.746	P	0.000244141	133.819	P	0.000732422	---	AI523913	---	---	---	---	---	---
244091_at	---	10.1638	A	0.5	6.08464	A	0.718506	3.35527	A	0.696289	---	AI560305	---	Hs.669982	---	---	---	---
244090_at	---	22.0376	A	0.633789	10.549	A	0.888428	13.412	A	0.753906	---	AW594539	---	Hs.665345	---	---	---	---
244089_at	---	3.47721	A	0.870361	5.99003	A	0.850342	2.13624	A	0.904785	---	BF514781	---	---	---	---	---	---
244088_at	---	157.882	A	0.067627	237.269	A	0.0805664	176.43	P	0.0239258	---	AI421234	---	---	---	---	---	---
244087_at	---	15.6935	A	0.696289	15.0656	A	0.870361	13.3789	A	0.533936	---	AW444555	---	Hs.674468	---	---	---	---
244086_at	---	88.7199	M	0.0561523	100.898	P	0.0239258	99.5933	P	0.0375977	---	AA872567	---	---	---	---	---	---
216692_at	---	98.1991	A	0.0805664	177.18	M	0.0561523	144.611	A	0.067627	---	AL137428	---	Hs.675494	---	---	---	---
244083_at	---	1.31638	A	0.870361	13.203	A	0.390137	7.2992	A	0.696289	---	AA927562	---	---	---	---	---	---
216694_at	---	67.3712	A	0.188477	146.27	A	0.219482	154.568	A	0.246094	---	AL161956	---	---	---	---	---	---
216702_x_at	---	79.7647	A	0.171387	492.846	A	0.0805664	349.991	A	0.067627	---	U82303	---	Hs.662238	---	---	0016020 // membrane // inferred from electronic annotation /// 0016021 // integral component of membrane // inferred from electronic annotation	---
244082_at	---	168.194	P	0.0012207	238.086	P	0.00195313	216.641	P	0.000732422	---	BF507959	---	Hs.710637	---	---	---	---
244081_at	---	23.2132	A	0.366211	18.2676	A	0.72583	41.7312	P	0.0439453	---	BF223154	---	---	---	---	---	---
1553354_a_at	---	89.2718	P	0.00292969	165.038	P	0.0185547	139.736	P	0.0239258	---	NM_153030	---	Hs.706372	---	---	---	---
1553355_at	---	46.4919	A	0.19458	39.3103	A	0.219482	101.149	A	0.171387	---	NM_153019	---	---	---	---	---	---
1553356_at	---	6.09085	A	0.625977	13.0664	A	0.303711	25.1126	A	0.334473	---	NM_053057	---	Hs.621339	---	---	---	---
244080_at	---	570.112	P	0.000244141	575.74	P	0.000244141	557.999	P	0.000244141	---	AL552727	---	---	---	---	---	---
244078_at	---	647.862	P	0.000732422	882.836	P	0.000244141	981.144	P	0.000244141	---	AI438957	---	Hs.669007	---	---	---	---
216703_at	---	44.3297	P	0.0302734	32.4378	A	0.149658	35.9967	A	0.303711	---	AL162040	---	---	---	---	---	---
244075_at	---	540.882	P	0.000244141	813.89	P	0.000244141	867.563	P	0.000244141	---	BF224218	---	---	---	---	---	---
244074_at	---	40.4643	A	0.149658	8.491	A	0.432129	15.0807	A	0.212891	---	AL575511	---	---	---	---	---	---
244073_at	---	6.53592	A	0.888428	10.1428	A	0.80542	10.141	A	0.665527	---	BG153406	---	Hs.591973	---	---	---	---
216704_at	---	15.4708	A	0.665527	38.0398	A	0.665527	77.2554	A	0.466064	---	AL353949	---	Hs.676437	---	---	---	---
216707_at	---	2.74647	A	0.994141	3.29503	A	0.976074	3.14069	A	0.981445	---	AL162044	---	Hs.675517	---	---	---	---
215586_at	---	68.1637	P	0.0012207	57.3698	P	0.00415039	106.97	P	0.00805664	---	AK024173	---	Hs.660136	---	---	---	---
244072_at	---	76.3936	P	0.0185547	101.046	P	0.0141602	107.168	P	0.0285645	---	AI018729	---	---	---	---	---	---
244069_at	---	43.5963	A	0.665527	49.1043	A	0.432373	30.825	A	0.466064	---	BE220584	---	Hs.714857	---	---	---	---
1553372_at	---	6.52877	A	0.592773	18.3282	A	0.27417	7.18924	A	0.696289	---	NM_152669	---	---	---	---	---	---
244068_at	---	67.4628	A	0.0917969	48.3288	A	0.19458	51.114	A	0.129639	---	AW291384	---	Hs.673891	---	---	---	---
244067_x_at	---	1.06393	A	0.601074	11.4123	A	0.491699	11.1484	A	0.466064	---	AI580163	---	Hs.605642	---	---	---	---
216708_x_at	---	6.1286	A	0.780518	2.10817	A	0.943848	2.00281	A	0.904785	---	D84143	---	---	---	---	---	---
215585_at	---	25.2747	P	0.00415039	117.685	A	0.111572	7.00699	A	0.592773	---	AK024081	---	Hs.733971	---	---	---	---
244066_at	---	73.4836	A	0.111572	69.2214	M	0.0561523	109.54	A	0.111572	---	N34297	---	---	---	---	---	---
211411_at	---	46.9413	A	0.334473	67.6896	A	0.0952148	121.446	P	0.0375977	---	AF117899	---	---	---	---	---	---
216709_at	---	25.1303	M	0.0561523	20.2967	A	0.27417	10.0747	A	0.432373	---	AL162040	---	Hs.652812	---	---	---	---
244064_at	---	3.53452	A	0.962402	5.14577	A	0.953857	7.89522	A	0.633789	---	AI671798	---	Hs.436104	---	---	---	---
216715_at	---	63	A	0.067627	70.5269	P	0.0141602	76.3157	P	0.00585938	---	AL080315	---	---	---	---	---	---
233771_at	---	89.7503	A	0.171387	93.6105	A	0.327393	142.39	A	0.171387	---	AU156625	---	Hs.677196	---	---	---	---
216719_s_at	---	14.8918	A	0.19458	2.93248	A	0.533936	19.3193	A	0.5	---	AL359563	---	---	---	---	---	---
244061_at	---	2.04845	A	0.870361	21.9592	A	0.27417	10.565	A	0.753906	---	AI510829	---	---	---	---	---	---
207748_at	---	138.911	A	0.149658	106.962	A	0.246094	100.06	A	0.219482	---	NM_014122	---	---	---	0046080 // dUTP metabolic process // inferred from electronic annotation	---	0016787 // hydrolase activity // inferred from electronic annotation
216723_at	---	19.818	A	0.27417	24.8523	A	0.149658	66.6063	P	0.0375977	---	AL390157	---	Hs.539655	---	---	---	---
244060_at	---	96.9171	A	0.27417	90.5702	A	0.171387	92.1508	A	0.19458	---	AA702817	---	---	---	---	---	---
244055_at	---	137.635	A	0.0805664	146.721	A	0.067627	21.7931	A	0.366211	---	AA278901	---	---	---	---	---	---
216728_at	---	15.6026	A	0.390625	61.54	A	0.246094	3.80061	A	0.753906	---	AL390157	---	Hs.539655	---	---	---	---
216729_at	---	5.71908	A	0.633789	54.3916	A	0.398926	35.1919	A	0.303711	---	AK025388	---	Hs.587724	---	---	---	---
216730_at	---	189.62	A	0.067627	203.404	A	0.0805664	158.708	A	0.0805664	---	AK024561	---	Hs.590753	---	---	---	---
1553398_at	---	25.8537	A	0.303711	43.4608	A	0.366211	6.55473	A	0.303223	---	NM_053012	---	Hs.673106	---	---	---	---
211435_at	---	169.448	P	0.0239258	251.637	A	0.067627	153.802	P	0.0239258	---	AF202635	---	---	---	---	---	---
211436_at	---	13.1885	A	0.295898	2.42213	A	0.80542	2.25921	A	0.780518	---	AF130053	---	---	---	---	---	---
244054_at	---	315.3	P	0.00195313	358.006	P	0.00195313	330.488	P	0.0012207	---	AI760298	---	---	---	---	---	---
244053_at	---	61.7794	A	0.601074	10.0304	A	0.828613	10.7314	A	0.696289	---	BG222501	---	---	---	---	---	---
216731_s_at	---	0.925814	A	0.988525	12.1664	A	0.665527	3.90638	A	0.943848	---	AK023690	---	Hs.677240	---	---	---	---
211437_at	---	1.71694	A	0.932373	1.76702	A	0.99707	4.26194	A	0.870361	---	AF130093	---	---	---	---	---	---
244051_at	---	29.6784	A	0.533936	8.17041	A	0.80542	11.5023	A	0.753906	---	BF196250	---	Hs.610157	---	---	---	---
216732_at	---	7.99758	A	0.850342	5.42728	A	0.919434	43.8727	A	0.718262	---	AK023690	---	Hs.677240	---	---	---	---
1570344_at	---	4.07133	A	0.884033	9.57264	A	0.80542	17.3947	A	0.77417	---	BG772870	---	Hs.621208	---	---	---	---
244049_at	---	270.598	P	0.000244141	232.077	P	0.000244141	302.727	P	0.000244141	---	AW665643	---	---	---	---	---	---
216735_x_at	---	47.3231	A	0.125	67.7827	A	0.111572	35.4687	P	0.0375977	---	AK024553	---	Hs.677272	---	---	---	---
244048_x_at	---	8.71	A	0.559082	17.771	A	0.303711	15.3944	A	0.219482	---	R40701	---	Hs.656941	---	---	---	---
244047_at	---	230.856	P	0.00415039	321.836	P	0.00415039	396.753	P	0.00292969	---	AA447714	---	Hs.662660	---	---	---	---
216737_at	---	5.98605	A	0.533936	1.8117	A	0.774414	0.783068	A	0.688721	---	AK024525	---	Hs.589082	---	---	---	---
216738_at	---	53.0836	A	0.27417	83.1298	A	0.149658	82.6542	A	0.27417	---	AK024553	---	Hs.677272	---	---	---	---
244045_at	---	139.355	P	0.00292969	139.021	P	0.000732422	230.4	P	0.000244141	---	N66930	---	---	---	---	---	---
244044_at	---	26.167	A	0.303711	65.4413	A	0.0952148	19.9973	A	0.19458	---	AV691872	---	Hs.710697	---	---	---	---
244042_x_at	---	1196.62	P	0.00195313	1933.93	P	0.000732422	2096.73	P	0.00195313	---	AA883831	---	Hs.559789	---	---	---	---
216739_at	---	65.2786	A	0.111572	184.268	P	0.0375977	149.637	P	0.0302734	---	AK024527	---	Hs.589088	---	---	---	---
216741_at	---	9.07665	A	0.904785	9.97933	A	0.943848	9.86352	A	0.943848	---	AK024568	---	Hs.612881	---	---	---	---
216742_at	---	3.59859	A	0.888428	1.53423	A	0.932373	6.622	A	0.850342	---	AK024561	---	Hs.590753	---	---	---	---
216743_at	---	16.5384	A	0.696289	68.1261	A	0.665527	50.199	A	0.665527	---	AK024915	---	Hs.677293	---	---	---	---
244039_x_at	---	3.79069	A	0.696533	14.3758	A	0.27417	24.5348	A	0.303711	---	AW592246	---	Hs.441600	---	---	---	---
244037_at	---	9.7836	A	0.633789	63.2549	A	0.633789	101.203	A	0.0805664	---	AI458550	---	---	---	---	---	---
244035_at	---	168.965	P	0.0302734	182.994	A	0.0952148	82.6171	A	0.129639	---	BF003032	---	Hs.659430	---	---	---	---
244034_at	---	104.515	P	0.0185547	133.544	P	0.0375977	80.7133	P	0.0107422	---	AI023654	---	Hs.656351	---	---	---	---
216744_at	---	2.95678	A	0.976074	4.75572	A	0.932373	28.5968	A	0.753906	---	AK024615	---	Hs.677279	---	---	---	---
211454_x_at	---	2631.94	P	0.00195313	3541.1	P	0.00195313	3942.65	P	0.0012207	---	AF336878	---	---	---	---	---	---
216745_x_at	---	302.067	A	0.129639	390.004	P	0.0239258	510.563	M	0.0561523	---	AK024606	---	Hs.612884	---	---	---	---
216746_at	---	3.98402	A	0.904785	26.8104	A	0.5	42.8362	A	0.111572	---	AK024606	---	Hs.612884	---	---	---	---
244032_at	---	132.192	P	0.0141602	144.203	P	0.0107422	143.5	P	0.0461426	---	AA740675	---	---	---	---	---	---
216749_at	---	57.2183	P	0.0185547	83.5524	A	0.067627	48.979	A	0.067627	---	AK024851	---	Hs.677282	---	---	---	---
1553439_at	---	10.2967	A	0.72583	25.289	A	0.633789	14.4798	A	0.633789	---	NM_173692	---	---	---	---	---	---
216751_at	---	193.724	P	0.00415039	481.267	P	0.00585938	407.508	P	0.0012207	---	AK024879	---	Hs.677286	---	---	---	---
211459_at	---	41.3819	P	0.0356445	39.1665	P	0.0302734	59.3011	P	0.00415039	---	AF234262	---	---	---	---	0016020 // membrane // inferred from electronic annotation /// 0016021 // integral component of membrane // inferred from electronic annotation	---
216753_at	---	36.5349	A	0.19458	92.5252	A	0.124756	72.1546	A	0.0771484	---	AK025152	---	Hs.677327	---	---	---	---
244031_at	---	90.5263	P	0.000244141	146.336	P	0.000732422	143.039	P	0.0012207	---	AA868193	---	---	---	---	---	---
216754_at	---	9.01379	A	0.753906	19.5752	A	0.753906	9.54375	A	0.870361	---	AK025388	---	Hs.587724	---	---	---	---
216756_at	---	97.1953	P	0.0185547	176.684	P	0.00195313	191.399	P	0.0012207	---	AK024995	---	Hs.612892	---	---	---	---
216757_at	---	45.7392	A	0.149658	65.5959	A	0.171387	79.8365	A	0.0771484	---	AK024995	---	Hs.612892	---	---	---	---
216758_at	---	34.8728	M	0.0549316	18.5626	A	0.296143	22.3718	A	0.303711	---	AK025038	---	Hs.677314	---	---	---	---
244027_at	---	74.2649	P	0.0302734	71.3984	A	0.246094	81.0251	A	0.0952148	---	AA971386	---	---	---	---	---	---
244026_at	---	33.9733	A	0.111572	28.9145	A	0.129639	28.9777	A	0.188721	---	BF063657	---	Hs.604381	---	---	---	---
216761_at	---	20.3893	A	0.601074	12.3647	A	0.850342	44.2125	A	0.601074	---	AK025038	---	Hs.677314	---	---	---	---
244022_at	---	71.2745	P	0.0375977	64.0854	A	0.067627	41.4231	M	0.0561523	---	AA703239	---	---	---	---	---	---
216762_at	---	99.1175	A	0.246094	57.3213	A	0.366211	69.9251	A	0.171387	---	AK025097	---	Hs.729965	---	---	---	---
244021_at	---	52.4655	P	0.00415039	77.9479	P	0.0375977	85.4947	P	0.000244141	---	AI467800	---	---	---	---	---	---
1553456_at	---	13.5066	A	0.665527	48.8055	A	0.432373	32.2966	A	0.633789	---	NM_152714	---	Hs.554395	---	---	---	---
244020_at	---	138.388	P	0.00292969	106.239	P	0.0141602	142.867	P	0.00537109	---	AI990178	---	---	---	---	---	---
244019_at	---	193.393	A	0.246094	292.135	A	0.246094	406.92	A	0.129639	---	T89845	---	Hs.655800	---	---	---	---
216763_at	---	5.57825	A	0.80542	10.8461	A	0.828613	15.1397	A	0.753906	---	AK025097	---	Hs.729965	---	---	---	---
216764_at	---	22.0445	A	0.219482	33.3894	A	0.111572	19.5597	A	0.466064	---	AK025191	---	Hs.677334	---	---	---	---
244018_at	---	97.4056	P	0.0239258	125.78	P	0.0185547	120.28	P	0.0141602	---	AW451618	---	Hs.655918	---	---	---	---
1553462_at	---	19.1202	A	0.398926	12.2725	A	0.466064	22.1342	A	0.0917969	---	NM_152541	---	---	---	---	---	---
244017_at	---	6.19239	A	0.773926	11.842	A	0.592773	11.1253	A	0.72583	---	AI218142	---	Hs.666690	---	---	---	---
216766_at	---	81.9079	A	0.0952148	145.729	P	0.0375977	174.493	P	0.00805664	---	AK025152	---	Hs.677327	---	---	---	---
216767_at	---	46.8948	A	0.398926	52.0683	A	0.246094	60.3868	A	0.171387	---	AK025363	---	Hs.677353	---	---	---	---
216769_x_at	---	42.2149	P	0.00195312	55.4436	P	0.0375977	128.175	P	0.000244141	---	AK025180	---	Hs.677992	---	---	---	---
244016_at	---	22.8499	P	0.0354004	40.5607	P	0.0285645	39.1319	P	0.00292969	---	AW103746	---	Hs.634688	---	---	---	---
244015_at	---	420.441	P	0.00195313	475.031	P	0.00415039	583.163	P	0.00195313	---	AA704163	---	---	---	---	---	---
244014_x_at	---	127.463	P	0.000732422	155.993	P	0.000244141	172.736	P	0.000244141	---	BF433962	---	---	---	---	---	---
244013_at	---	38.8013	P	0.0302734	62.6099	A	0.111572	67.4997	A	0.067627	---	AI084430	---	---	---	---	---	---
244012_x_at	---	24.9279	A	0.5	96.251	A	0.129639	122.164	A	0.171387	---	AI761130	---	---	---	---	---	---
244010_at	---	239.234	P	0.000244141	459.675	P	0.000244141	571.166	P	0.000732422	---	AI057455	---	Hs.658756	---	---	---	---
244009_at	---	92.4316	P	0.0302734	50.4603	P	0.0461426	82.7112	P	0.0375977	---	N26908	---	Hs.659203	---	---	---	---
244005_at	---	29.9073	P	0.0302734	14.6957	A	0.567627	9.01613	A	0.398926	---	AA700475	---	---	---	---	---	---
207750_at	---	9.42306	A	0.398926	1.25989	A	0.888428	13.2029	A	0.398926	---	NM_018510	---	---	---	---	---	---
244004_at	---	1.66761	A	0.953857	1.70106	A	0.941162	15.765	A	0.398926	---	AA884148	---	Hs.663663	---	---	---	---
244003_at	---	44.1476	A	0.246094	41.0366	A	0.171387	80.8738	A	0.246094	---	AW269970	---	---	---	---	---	---
216770_at	---	81.9076	P	0.00805664	80.551	P	0.0012207	65.6763	P	0.0107422	---	AK025325	---	Hs.587799	---	---	---	---
207751_at	---	24.6707	A	0.466064	55.9481	A	0.219482	39.7641	A	0.466064	---	NM_018544	---	---	---	---	---	---
244002_at	---	15.6007	A	0.981445	16.3522	A	0.976074	8.17771	A	0.981445	---	BF059284	---	---	---	---	---	---
244000_at	---	105.958	A	0.0952148	163.888	P	0.0461426	181.411	M	0.0561523	---	BF056209	---	Hs.669058	---	---	---	---
243994_at	---	5.35919	A	0.533936	32.4312	A	0.432373	5.14741	A	0.753906	---	AI077566	---	---	---	---	---	---
243993_at	---	176.573	P	0.000244141	216.318	P	0.000244141	236.681	P	0.000732422	---	AA436887	---	---	---	---	---	---
243992_at	---	531.379	P	0.000244141	669.667	P	0.000244141	850.252	P	0.000244141	---	R61857	---	Hs.660549	---	---	---	---
243991_at	---	12.5098	A	0.5	38.8662	P	0.0375977	49.6621	A	0.0776367	---	R49315	---	---	---	---	---	---
243990_at	---	5.99265	A	0.696289	8.95042	A	0.774414	1.69583	A	0.932373	---	AI861840	---	Hs.671307	---	---	---	---
1553498_at	---	70.9575	A	0.246094	56.6066	A	0.27417	72.0712	A	0.27417	---	NM_018572	---	---	---	---	---	---
243989_at	---	34.9384	A	0.19458	58.0045	A	0.111572	86.409	P	0.00195313	---	AL041299	---	Hs.544767	---	---	---	---
243988_at	---	121.252	P	0.0185547	135.763	P	0.0239258	130.776	P	0.0185547	---	AW206953	---	Hs.673489	---	---	---	---
243986_at	---	0.814808	A	0.999756	2.05804	A	0.99707	2.16245	A	0.99585	---	BE409452	---	Hs.313507	---	---	---	---
243983_at	---	51.8452	P	0.00415039	77.5947	P	0.0141602	114.838	P	0.000732422	---	AI458973	---	---	---	---	---	---
238985_at	---	208.739	P	0.0239258	265.427	P	0.0239258	181.976	P	0.0302734	---	AI677835	---	---	---	---	---	---
216772_at	---	2.40436	A	0.962402	32.0068	A	0.466064	25.0548	A	0.491699	---	AK025194	---	---	---	---	---	---
243982_at	---	112.317	P	0.000244141	140.536	P	0.0012207	135.727	P	0.00585938	---	AA455180	---	Hs.733389	---	---	---	---
243979_at	---	1.86768	A	0.976074	1.90976	A	0.828613	4.18353	A	0.780518	---	AI829765	---	---	---	---	---	---
243974_at	---	37.9702	P	0.0375977	27.8173	A	0.149658	46.0561	P	0.0239258	---	AI192452	---	Hs.648410	---	---	---	---
243973_at	---	213.368	P	0.000244141	245.893	P	0.000244141	192.542	P	0.000244141	---	R67076	---	---	---	---	---	---
216773_at	---	65.4065	P	0.0461426	79.7579	A	0.111572	57.4566	A	0.0805664	---	AK025191	---	Hs.677334	---	---	---	---
216774_at	---	35.4952	A	0.334473	69.8856	A	0.129639	71.3886	A	0.219482	---	AK025325	---	Hs.587799	---	---	---	---
243966_at	---	489.272	P	0.000244141	675.033	P	0.000244141	625.335	P	0.000244141	---	AA778095	---	---	---	---	---	---
243965_at	---	0.859513	A	0.999756	2.24396	A	0.976074	3.46068	A	0.998047	---	AI860920	---	Hs.620804	---	---	---	---
243964_at	---	329.563	P	0.000244141	548.097	P	0.000244141	640.852	P	0.000244141	---	AI631201	---	Hs.669883	---	---	---	---
216776_at	---	144.898	A	0.067627	118.123	A	0.149658	100.989	A	0.149658	---	AK025206	---	Hs.677337	---	---	---	---
243963_at	---	826.484	P	0.000244141	1204.76	P	0.000732422	1244.19	P	0.000732422	---	AI473707	---	---	---	---	---	---
233773_at	---	30.8081	A	0.358154	31.6492	A	0.432373	15.8718	A	0.533936	---	AU147754	---	Hs.677124	---	---	---	---
243962_at	---	63.7252	A	0.0805664	92.648	P	0.0302734	77.2792	P	0.0229492	---	AI017586	---	---	---	---	---	---
216777_at	---	18.1432	A	0.239502	29.6535	A	0.219482	32.6829	A	0.219482	---	AK025206	---	Hs.677337	---	---	---	---
243960_x_at	---	35.1699	A	0.466064	101.273	A	0.27417	87.3755	A	0.149658	---	AA906248	---	Hs.647034	---	---	---	---
243959_at	---	65.0456	P	0.00415039	80.7477	P	0.0012207	47.5346	P	0.0100098	---	N35099	---	---	---	---	---	---
243958_at	---	66.7612	P	0.0239258	80.985	P	0.0107422	86.957	P	0.0185547	---	AV700086	---	Hs.595139	---	---	---	---
243955_at	---	14.4663	A	0.665527	11.1101	A	0.850342	42.2474	A	0.533936	---	AI934364	---	Hs.145761	---	---	---	---
229949_at	---	4114.18	P	0.000244141	4940.71	P	0.000244141	5822.11	P	0.000244141	---	AA554827	---	Hs.744345	---	---	---	---
243950_at	---	10.8093	A	0.850342	7.51389	A	0.850342	17.8128	A	0.865234	---	AA682853	---	Hs.434296	---	---	---	---
243949_at	---	2.88239	A	0.665527	7.32289	A	0.80542	18.5208	A	0.525391	---	AW086205	---	Hs.664094	---	---	---	---
243947_s_at	---	50.7364	A	0.129639	59.8754	P	0.00292969	57.715	A	0.067627	---	AW300612	---	Hs.120784	---	---	---	---
243944_at	---	19.3224	A	0.398926	137.054	A	0.366211	57.5364	A	0.366211	---	AI218254	---	---	---	---	---	---
215578_at	---	103.703	P	0.000732422	139.843	P	0.0012207	200.806	P	0.000244141	---	AU145365	---	Hs.658631	---	---	---	---
243942_at	---	15.1775	A	0.188721	28.2421	A	0.149658	45.984	A	0.067627	---	AI400012	---	Hs.575572	---	---	---	---
243941_at	---	75.4268	P	0.0302734	76.7497	A	0.0805664	94.1315	P	0.0185547	---	AI300425	---	Hs.150147	---	---	---	---
243939_at	---	35.4389	P	0.0461426	78.4839	A	0.0952148	90.3969	A	0.129639	---	BF510473	---	Hs.411959	---	---	---	---
215577_at	---	306.714	P	0.000244141	373.355	P	0.000244141	522.286	P	0.000244141	---	AU146791	---	Hs.677215	---	---	---	---
216782_at	---	3.22057	A	0.828613	1.96806	A	0.901123	4.3874	A	0.888428	---	AK026679	---	Hs.677385	---	---	---	---
243936_x_at	---	15.2017	A	0.533936	3.125	A	0.688721	42.6181	A	0.149658	---	T85061	---	---	---	---	---	---
243933_at	---	351.314	P	0.000732422	549.602	P	0.000244141	637.333	P	0.000244141	---	AI096634	---	---	---	---	---	---
216783_at	---	73.9764	P	0.000244141	95.835	P	0.00195312	100.698	P	0.000244141	---	AK025552	---	Hs.677356	---	---	---	---
243932_at	---	14.9225	A	0.533936	33.9423	A	0.27417	29.8785	A	0.149658	---	AI286254	---	Hs.596219	---	---	---	---
243931_at	---	449.846	P	0.000244141	307.662	P	0.000244141	260.918	P	0.000244141	---	R64696	---	Hs.662620	---	---	---	---
243929_at	---	1.12833	A	0.962402	1.50969	A	0.981445	1.29973	A	0.976074	---	H15261	---	---	---	---	---	---
1553547_at	---	49.8157	P	0.0107422	53.8021	A	0.107178	40.9484	P	0.00415039	---	NM_018605	---	---	---	---	---	---
1570339_x_at	---	158.207	A	0.0952148	224.312	A	0.0805664	228.439	A	0.0952148	---	BC019875	---	Hs.707654	---	---	---	---
243926_at	---	61.5112	A	0.129639	15.0862	A	0.601074	45.6487	A	0.567627	---	AW444897	---	---	---	---	---	---
243925_at	---	113.575	P	0.000244141	177.369	P	0.00292969	235.315	P	0.00195313	---	AI827936	---	Hs.562136	---	---	---	---
243922_at	---	12.1613	A	0.398926	59.8258	A	0.19458	63.648	A	0.171387	---	BF061333	---	Hs.665895	---	---	---	---
243921_at	---	118.709	P	0.0239258	121.774	P	0.0302734	201.792	M	0.0561523	---	AW340093	---	---	---	---	---	---
243920_x_at	---	68.7883	P	0.000732422	102.478	P	0.00292969	102.476	P	0.000732422	---	BF213386	---	Hs.648609	---	---	---	---
243919_at	---	83.5714	P	0.00415039	61.8664	P	0.0141602	81.4893	P	0.00292969	---	AA747291	---	---	---	---	---	---
243918_at	---	130.66	P	0.0012207	155.91	P	0.00195313	192.945	P	0.00195313	---	AI459554	---	Hs.669096	---	---	---	---
216784_at	---	15.5461	A	0.696289	11.4165	A	0.633789	9.29728	A	0.665527	---	AK025422	---	Hs.612904	---	---	---	---
243915_at	---	172.705	P	0.000244141	299.452	P	0.000244141	323.046	P	0.000732422	---	AW130385	---	---	---	---	---	---
243914_at	---	2.59768	A	0.962402	4.62861	A	0.929688	5.78145	A	0.932373	---	AI765942	---	---	---	---	---	---
216785_at	---	42.7831	A	0.432373	63.2127	A	0.27417	7.80512	A	0.665527	---	AK026273	---	Hs.677372	---	---	---	---
243913_at	---	49.273	A	0.171387	37.2606	A	0.27417	110.794	A	0.0805664	---	BF592842	---	Hs.667041	---	---	---	---
216787_at	---	10.635	A	0.665527	23.3052	A	0.567627	42.0054	A	0.466064	---	AK026273	---	Hs.677372	---	---	---	---
216790_at	---	28.7377	A	0.303711	4.87828	A	0.904785	8.97841	A	0.780518	---	AK026465	---	Hs.677380	---	---	---	---
216791_at	---	158.316	A	0.0952148	136.952	P	0.0461426	123.638	A	0.067627	---	AK026449	---	---	---	---	---	---
243911_at	---	217.044	P	0.00292969	253.486	P	0.000732422	200.698	P	0.000244141	---	AI658485	---	Hs.660063	---	---	---	---
216792_at	---	33.6754	A	0.466064	11.931	A	0.533936	66.9443	A	0.246094	---	AK026867	---	Hs.541289	---	---	---	---
215576_at	---	77.2739	A	0.067627	116.273	P	0.00292969	88.748	P	0.0104981	---	AU146809	---	Hs.674885	---	---	---	---
216795_at	---	86.9705	P	0.0107422	99.8512	P	0.0229492	157.201	P	0.0239258	---	AK026847	---	Hs.612922	---	---	---	---
216796_s_at	---	2.82261	A	0.932373	3.2946	A	0.981445	7.68217	A	0.850342	---	AK026847	---	Hs.612922	---	---	---	---
243908_at	---	210.268	P	0.00292969	429.139	P	0.00195313	506.797	P	0.00292969	---	AI308174	---	---	---	---	---	---
243906_at	---	2.10316	A	0.780518	12.4767	A	0.432373	29.818	A	0.334473	---	AI248622	---	---	---	---	---	---
243903_at	---	37.8342	M	0.0561523	76.7261	P	0.0185547	142.593	P	0.0375977	---	BF940127	---	---	---	---	---	---
243902_at	---	35.4782	A	0.129639	91.6563	M	0.0561523	39.9093	A	0.246094	---	AI434868	---	---	---	---	---	---
216797_at	---	27.0584	A	0.533936	2.81304	A	0.870361	3.73694	A	0.753906	---	AK026847	---	Hs.612922	---	---	---	---
216799_at	---	36.8626	A	0.466064	50.4404	A	0.27417	81.3041	A	0.303711	---	AL442084	---	Hs.677420	---	---	---	---
216800_at	---	9.53396	A	0.696289	60.6682	A	0.398926	28.7913	A	0.633789	---	AK027069	---	Hs.306900	---	---	---	---
243898_at	---	3.25471	A	0.99585	5.36608	A	0.991943	5.98616	A	0.888428	---	AA699656	---	Hs.664759	---	---	---	---
216802_at	---	21.3074	A	0.398926	2.38314	A	0.780518	1.90427	A	0.80542	---	AL442084	---	Hs.677420	---	---	---	---
243895_x_at	---	137.498	P	0.00415039	219.841	P	0.000732422	268.777	P	0.000244141	---	AW452435	---	---	---	---	---	---
243892_at	---	11.8154	A	0.334473	24.4323	A	0.149658	22.4398	A	0.246094	---	AA846863	---	---	---	---	---	---
243891_at	---	42.5588	A	0.633789	21.6816	A	0.780518	25.9268	A	0.72583	---	AW451078	---	Hs.668323	---	---	---	---
243890_at	---	294.347	P	0.0185547	469.135	P	0.0185547	266.478	P	0.0141602	---	AW297742	---	Hs.656736	---	---	---	---
216805_at	---	303.263	P	0.000244141	518.771	P	0.000732422	499.283	P	0.000244141	---	AK027254	---	Hs.677417	---	---	---	---
216806_at	---	304.631	P	0.0302734	325.127	P	0.0239258	396.885	P	0.0375977	---	AL136306	---	---	---	---	---	---
243889_at	---	5.58417	A	0.981445	6.17628	A	0.904785	30.9818	P	0.0239258	---	AI167682	---	Hs.143713	---	---	---	---
243886_at	---	61.5275	P	0.0375977	105.178	P	0.0134277	129.358	P	0.0239258	---	AA830640	---	---	---	---	---	---
243885_x_at	---	10.111	A	0.149658	12.6149	A	0.334473	5.83247	A	0.356934	---	AA526937	---	Hs.663140	---	---	---	---
243882_at	---	4.73409	A	0.888428	5.7379	A	0.904785	3.45546	A	0.884277	---	AA740831	---	---	---	---	---	---
243879_at	---	4.53598	A	0.72583	61.1078	A	0.398926	70.6854	A	0.149658	---	BG055027	---	Hs.656656	---	---	---	---
243878_at	---	45.2572	P	0.000244141	82.5696	P	0.000244141	77.9431	P	0.000244141	---	AI248610	---	Hs.655928	---	---	---	---
207755_at	---	37.5196	A	0.129639	12.8769	A	0.303711	11.5175	A	0.366211	---	NM_025017	---	---	---	---	---	---
1560385_x_at	---	26.0734	P	0.000244141	16.3715	A	0.107422	33.9636	P	0.0461426	---	AW294104	---	Hs.736271	---	---	---	---
238946_at	---	113.839	P	0.000244141	151.417	P	0.000244141	123.381	P	0.000732422	---	AW469495	---	Hs.665649	---	---	---	---
207756_at	---	64.9428	P	0.0461426	34.0055	A	0.303711	81.3956	A	0.27417	---	NM_025028	---	---	---	---	---	---
243877_at	---	60.5487	P	0.0437012	66.0211	A	0.111572	84.11	P	0.0461426	---	BF514803	---	Hs.661683	---	---	---	---
243876_at	---	58.6012	P	0.00195312	95.597	M	0.0561523	58.3342	P	0.0185547	---	AA806845	---	---	---	---	---	---
216811_at	---	6.31342	A	0.601074	10.6574	A	0.533936	37.6767	A	0.334473	---	AF308291	---	---	---	---	---	---
243874_at	---	27.7388	A	0.246094	14.3634	A	0.466064	1.87438	A	0.919678	---	AI079544	---	Hs.5724	---	---	---	---
243872_at	---	53.0244	P	0.0375977	47.4569	A	0.0952148	56.8382	M	0.0561523	---	AI739615	---	Hs.670471	---	---	---	---
243870_at	---	10.2447	A	0.466064	31.0025	A	0.366211	28.408	A	0.42334	---	AI820642	---	---	---	---	---	---
243869_at	---	11.6624	A	0.567627	27.9616	A	0.303711	11.1562	A	0.5	---	AW205685	---	Hs.709930	---	---	---	---
243867_at	---	4.09622	A	0.567627	12.2126	A	0.726074	50.3344	A	0.0952148	---	AW292846	---	Hs.673979	---	---	---	---
243866_x_at	---	179.613	A	0.246094	264.777	A	0.19458	222.735	A	0.129639	---	AI394596	---	---	---	---	---	---
243865_x_at	---	26.8667	A	0.398926	42.1049	A	0.27417	18.7136	A	0.5	---	W95102	---	---	---	---	---	---
216812_at	---	4.40062	A	0.633789	4.99311	A	0.633789	7.81403	A	0.780518	---	AF308291	---	---	---	---	---	---
243860_at	---	52.9033	A	0.5	20.2734	A	0.633789	19.4028	A	0.633789	---	AA701380	---	---	---	---	---	---
243859_at	---	98.11	A	0.067627	121.706	P	0.0239258	76.6446	A	0.0952148	---	AW237390	---	Hs.604501	---	---	---	---
243858_at	---	62.3863	P	0.00585938	68.6145	P	0.00292969	70.0614	P	0.0302734	---	AA699970	---	---	---	---	---	---
216813_at	---	42.7643	M	0.0561523	67.1453	P	0.00195313	32.4224	P	0.0185547	---	AL512728	---	---	---	---	---	---
243855_at	---	127.778	P	0.00195313	163.571	P	0.000244141	138.03	P	0.0012207	---	AA250831	---	---	---	---	---	---
243854_at	---	16.1339	A	0.219482	33.9346	A	0.129639	4.87549	A	0.432373	---	AI094222	---	---	---	---	---	---
243853_at	---	27.2808	A	0.27417	44.4343	A	0.246094	63.0377	A	0.246094	---	BF516539	---	---	---	---	---	---
243850_at	---	110.297	P	0.00195313	173.871	P	0.00195313	236.307	P	0.0012207	---	AI668703	---	---	---	---	---	---
243848_at	---	156.197	P	0.000732422	234.1	P	0.0012207	188.106	P	0.00415039	---	AI934935	---	Hs.444645	---	---	---	---
243847_at	---	92.7267	P	0.00805664	85.1878	P	0.00805664	97.4857	P	0.0141602	---	AW418655	---	Hs.658233	---	---	---	---
243846_x_at	---	25.8482	P	0.00561523	52.5301	P	0.0239258	24.7159	M	0.0534668	---	H58000	---	---	---	---	---	---
243842_at	---	20.4232	A	0.303711	33.1625	P	0.0375977	27.9892	A	0.171387	---	BE463896	---	Hs.669850	---	---	---	---
216814_at	---	34.9254	P	0.0229492	31.7271	A	0.219482	42.08	A	0.171387	---	AL353587	---	---	---	---	---	---
216815_at	---	6.44308	A	0.665527	4.36021	A	0.919434	9.03851	A	0.753906	---	AL136306	---	---	---	---	---	---
215574_at	---	125.16	P	0.0461426	308.377	P	0.0185547	207.857	P	0.0141602	---	AU144294	---	Hs.648492	---	---	---	---
243839_s_at	---	96.2637	A	0.0805664	114.901	P	0.0461426	166.88	P	0.0375977	---	AW297257	---	Hs.658253	---	---	---	---
216816_at	---	32.2526	A	0.27417	50.2977	A	0.246094	101.146	A	0.129639	---	AL050335	---	---	---	---	---	---
216819_at	---	1.7768	A	0.822998	1.05156	A	0.888428	2.80636	A	0.828613	---	AL359553	---	---	---	---	---	---
216820_at	---	25.6947	A	0.753906	3.02326	A	0.696289	9.06854	A	0.72583	---	AL390857	---	---	---	---	---	---
243838_at	---	67.7728	A	0.0952148	94.9788	P	0.0302734	77.6234	A	0.0952148	---	AW297257	---	Hs.658253	---	---	---	---
216822_x_at	---	20.4996	A	0.334473	175.751	A	0.067627	111.399	A	0.067627	---	AL359763	---	---	---	---	---	---
243837_x_at	---	20.1522	A	0.780518	48.9033	A	0.398926	14.5928	A	0.665527	---	AA639707	---	---	---	---	---	---
243832_at	---	13.6015	A	0.55957	20.2814	A	0.246094	44.6989	A	0.149658	---	AV706184	---	---	---	---	---	---
243830_at	---	12.2141	A	0.753906	13.7939	A	0.780518	45.2238	A	0.633789	---	R88721	---	Hs.720365	---	---	---	---
216824_at	---	42.6878	A	0.633789	47.0802	A	0.696289	51.9035	A	0.533936	---	AL157375	---	---	---	---	---	---
243828_at	---	43.769	A	0.111572	51.8441	M	0.0561523	62.7267	A	0.067627	---	AA758906	---	---	---	---	---	---
243827_at	---	388.036	P	0.000244141	480.786	P	0.000244141	423.481	P	0.000244141	---	AL038125	---	Hs.658420	---	---	---	---
207758_at	---	71.6771	M	0.0561523	99.6433	A	0.067627	106.432	P	0.0461426	---	NM_025056	---	---	---	---	---	---
243826_at	---	142.854	P	0.0107422	202.54	P	0.0185547	220.709	P	0.0141602	---	BF724303	---	Hs.659431	---	---	---	---
216826_at	---	8.52684	A	0.828613	11.0821	A	0.780518	7.91534	A	0.828613	---	AL356954	---	---	---	---	---	---
243823_at	---	39.289	A	0.0952148	55.952	A	0.366211	61.9904	A	0.171387	---	AW195556	---	---	---	---	---	---
243822_at	---	50.3773	P	0.00805664	46.548	A	0.0805664	72.0956	P	0.0375977	---	AA577114	---	---	---	---	---	---
243819_at	---	460.196	P	0.000244141	990.019	P	0.000244141	538.629	P	0.000244141	---	AU146329	---	---	---	---	---	---
243817_at	---	188.294	P	0.0317383	282.806	P	0.0375977	318.238	P	0.0107422	---	AI874267	---	---	---	---	---	---
243810_at	---	10.1832	A	0.932373	13.0891	A	0.696289	6.6437	A	0.976074	---	AW628735	---	Hs.664994	---	---	---	---
243808_at	---	173.9	P	0.000732422	220.719	P	0.000244141	224.696	P	0.000244141	---	AW193531	---	---	---	---	---	---
243806_at	---	8.43886	A	0.5	6.0882	A	0.753906	39.6454	A	0.633789	---	AW015140	---	Hs.598790	---	---	---	---
216827_at	---	5.16002	A	0.533936	20.4218	A	0.466064	5.88337	A	0.533936	---	AL355379	---	---	---	---	---	---
216829_at	---	8.38577	A	0.633789	6.80714	A	0.665527	7.82992	A	0.850342	---	X72475	---	Hs.660766	---	---	---	---
216842_x_at	---	30.2715	A	0.601074	103.718	A	0.171387	77.4401	A	0.219482	---	U38460	---	---	---	---	---	---
243798_at	---	10.9658	A	0.850342	13.0482	A	0.850342	13.1721	A	0.696289	---	AI436580	---	Hs.674680	---	---	---	---
243796_at	---	270.383	P	0.00195313	350.512	P	0.000732422	461.275	P	0.000732422	---	N93663	---	---	---	---	---	---
216847_at	---	32.7517	A	0.423828	58.5183	A	0.19458	79.4959	A	0.129639	---	AB051447	---	---	---	---	---	---
216848_at	---	29.4535	A	0.753906	80.9947	A	0.665527	17.3053	A	0.828613	---	AB051447	---	---	---	---	---	---
243791_at	---	540.675	P	0.000244141	899.01	P	0.000244141	881.959	P	0.000244141	---	AW979261	---	Hs.291993	---	---	---	---
243789_at	---	18.5826	A	0.432373	17.7023	A	0.432373	28.7108	A	0.246094	---	BF224063	---	Hs.610261	---	---	---	---
216849_at	---	74.0835	A	0.246094	134.098	A	0.067627	102.948	A	0.149658	---	AL080233	---	Hs.607844	---	---	---	---
216851_at	---	9.12787	A	0.432373	31.0885	A	0.27417	49.8389	A	0.398926	---	AF234254	---	Hs.721761	---	0006898 // receptor-mediated endocytosis // traceable author statement /// 0006910 // phagocytosis, recognition // --- /// 0006911 // phagocytosis, engulfment // --- /// 0006956 // complement activation // traceable author statement /// 0006958 // complement activation, classical pathway // traceable author statement /// 0038095 // Fc-epsilon receptor signaling pathway // traceable author stateme…	0005576 // extracellular region // traceable author statement /// 0005615 // extracellular space // inferred from direct assay /// 0005886 // plasma membrane // traceable author statement /// 0009897 // external side of plasma membrane // --- /// 0042571 // immunoglobulin complex, circulating // --- /// 0072562 // blood microparticle // ---	0003823 // antigen binding // --- /// 0003823 // antigen binding // inferred from electronic annotation /// 0034987 // immunoglobulin receptor binding // ---
243788_at	---	2.10656	A	0.665527	1.74509	A	0.665527	0.880065	A	0.932373	---	AA789293	---	---	---	---	---	---
243787_at	---	14.4846	A	0.80542	21.8565	A	0.753906	12.5828	A	0.888428	---	BG149547	---	Hs.671392	---	---	---	---
216858_x_at	---	1569.58	P	0.000732422	2149.02	P	0.000732422	2399.97	P	0.000732422	---	AL080112	---	---	---	---	---	---
206962_x_at	---	35.7549	A	0.246094	33.4222	A	0.149658	99.4918	A	0.19458	---	NM_014120	---	---	---	---	0016020 // membrane // inferred from electronic annotation /// 0016021 // integral component of membrane // inferred from electronic annotation	---
216859_x_at	---	297.094	P	0.000244141	241.434	P	0.000244141	382.91	P	0.000244141	---	AL080112	---	---	---	---	---	---
243781_at	---	6.2036	A	0.633789	40.3884	A	0.219482	35.3786	A	0.398926	---	BE857972	---	---	---	---	---	---
243778_at	---	26.1132	A	0.592285	6.15875	A	0.850342	73.9295	A	0.149658	---	BE218449	---	Hs.666295	---	---	---	---
243775_at	---	19.0202	A	0.149658	18.786	M	0.0649414	37.6456	M	0.0561523	---	H18856	---	---	---	---	---	---
243771_at	---	110.294	P	0.00415039	177.962	P	0.00292969	147.45	P	0.0012207	---	AA928810	---	---	---	---	---	---
216861_at	---	2.60829	A	0.98584	5.36978	A	0.888428	4.06616	A	0.981445	---	U05589	---	---	---	0006412 // translation // inferred from electronic annotation	0005840 // ribosome // inferred from electronic annotation /// 0030529 // ribonucleoprotein complex // inferred from electronic annotation	0003676 // nucleic acid binding // inferred from electronic annotation /// 0003723 // RNA binding // inferred from electronic annotation /// 0003735 // structural constituent of ribosome // inferred from electronic annotation
243769_at	---	6.06624	A	0.969727	5.08984	A	0.98584	5.01989	A	0.943848	---	AA195014	---	---	---	---	---	---
243768_at	---	1570.57	P	0.000244141	1869.7	P	0.000244141	2078.09	P	0.000244141	---	AA026388	---	Hs.696546	---	---	---	---
243767_at	---	74.0187	P	0.0185547	131.149	P	0.000732422	132.051	P	0.0012207	---	R49645	---	Hs.7004	---	---	---	---
243765_at	---	101.848	P	0.00805664	91.6032	P	0.00805664	129.454	P	0.0107422	---	AW993582	---	Hs.656832	---	---	---	---
243763_x_at	---	151.007	A	0.219482	43.1164	A	0.303711	167.39	A	0.0952148	---	AW273959	---	Hs.661570	---	---	---	---
216864_at	---	4.23783	A	0.870361	13.0358	A	0.633789	38.5997	A	0.466064	---	U05589	---	---	---	0006412 // translation // inferred from electronic annotation	0005840 // ribosome // inferred from electronic annotation /// 0030529 // ribonucleoprotein complex // inferred from electronic annotation	0003676 // nucleic acid binding // inferred from electronic annotation /// 0003723 // RNA binding // inferred from electronic annotation /// 0003735 // structural constituent of ribosome // inferred from electronic annotation
215572_at	---	48.2732	A	0.19458	11.1781	A	0.432373	85.4768	P	0.0461426	---	AL109708	---	Hs.646532	---	---	---	---
243756_at	---	345.124	P	0.000732422	221.973	P	0.000732422	565.043	P	0.000732422	---	AI057226	---	---	---	---	---	---
215571_at	---	489.54	P	0.000244141	398.428	P	0.000244141	414.2	P	0.000244141	---	AK021495	---	Hs.661896	---	---	---	---
216868_s_at	---	22.3662	A	0.398926	1.78856	A	0.72583	28.4344	A	0.633789	---	D13413	---	---	---	---	0005634 // nucleus // inferred from electronic annotation	---
216871_at	---	78.6852	P	0.0302734	105.836	M	0.0561523	63.1071	A	0.111572	---	AF161412	---	---	---	---	---	---
243748_at	---	92.91	P	0.00195313	79.5987	P	0.0302734	81.2637	P	0.00195313	---	AI457449	---	---	---	---	---	---
243745_at	---	260.441	P	0.000244141	374.313	P	0.000244141	584.547	P	0.000732422	---	N74507	---	Hs.673919	---	---	---	---
216872_at	---	20.3961	M	0.0537109	6.6452	A	0.601074	28.0886	A	0.0952148	---	X91103	---	---	---	---	0016020 // membrane // inferred from electronic annotation /// 0016021 // integral component of membrane // inferred from electronic annotation /// 0016021 // integral component of membrane // non-traceable author statement	---
243743_at	---	11.3737	A	0.665527	44.4665	A	0.633789	45.5118	A	0.665527	---	AI373512	---	Hs.669003	---	---	---	---
243739_at	---	96.3329	P	0.000244141	161.691	P	0.00415039	177.535	P	0.0012207	---	AA261919	---	Hs.665036	---	---	---	---
216879_at	---	48.6488	A	0.633789	79.7202	A	0.72583	87.4049	A	0.466064	---	X91103	---	---	---	---	0016020 // membrane // inferred from electronic annotation /// 0016021 // integral component of membrane // inferred from electronic annotation /// 0016021 // integral component of membrane // non-traceable author statement	---
210893_at	---	21.2892	A	0.633789	0.892661	A	0.986816	1.9382	A	0.919434	---	AF118064	---	Hs.573631	---	---	---	---
243736_at	---	408.995	P	0.0141602	493.383	P	0.0107422	715.655	P	0.00415039	---	H88339	---	---	---	---	---	---
243733_at	---	17.254	A	0.334473	25.716	A	0.19458	22.8431	P	0.0461426	---	AV653269	---	Hs.657248	---	---	---	---
216890_at	---	3.62777	A	0.981445	8.04891	A	0.969727	9.55425	A	0.962402	---	U00956	---	---	---	---	---	---
216891_at	---	10.0247	A	0.633789	40.8254	A	0.665527	56.1526	A	0.466064	---	U00956	---	---	---	---	---	---
243730_at	---	112.609	P	0.0141602	180.626	P	0.0141602	64.2792	P	0.00805664	---	AW450501	---	---	---	---	---	---
243729_at	---	11.2884	A	0.567383	23.9139	A	0.149658	22.1451	A	0.171387	---	AI457984	---	Hs.606505	---	---	---	---
1570338_at	---	188.945	P	0.0461426	292.373	M	0.0561523	280.785	P	0.0461426	---	BC019875	---	Hs.707654	---	---	---	---
243726_at	---	15.6834	A	0.780518	2.34653	A	0.822754	2.3006	A	0.780518	---	BF223066	---	---	---	---	---	---
243723_at	---	9.72372	A	0.665527	1.24405	A	0.919434	3.46811	A	0.80542	---	AI820645	---	Hs.434909	---	---	---	---
243720_at	---	119.945	A	0.27417	132.818	A	0.19458	168.848	A	0.219482	---	AA039576	---	---	---	---	---	---
243718_at	---	244.224	P	0.0302734	292.648	P	0.0302734	359.471	P	0.0239258	---	AA846756	---	Hs.128708	---	---	---	---
243716_at	---	3.87267	A	0.665527	5.09677	A	0.780518	4.88054	A	0.80542	---	AI140617	---	---	---	---	---	---
243715_at	---	131.21	A	0.246094	243.699	A	0.19458	160.945	A	0.334473	---	AW975013	---	Hs.663768	---	---	---	---
243714_at	---	40.9843	A	0.171387	53.957	A	0.171387	119.578	A	0.0952148	---	T97641	---	---	---	---	---	---
243713_at	---	4.66169	A	0.27417	16.2481	A	0.219482	29.7528	A	0.067627	---	AI734054	---	Hs.661328	---	---	---	---
243711_at	---	19.6137	A	0.27417	26.1166	A	0.303711	4.11796	A	0.747314	---	AI084610	---	---	---	---	---	---
215557_at	---	138.988	A	0.0952148	131.846	P	0.0239258	184.083	P	0.0375977	---	AU144900	---	Hs.658129	---	---	---	---
206936_x_at	---	986.86	P	0.000732422	877.826	P	0.000244141	869.854	P	0.00195313	---	NM_022335	---	---	---	---	---	---
243702_at	---	106.704	P	0.0107422	138.881	P	0.000732422	113.161	P	0.00195313	---	AA722627	---	Hs.621481	---	---	---	---
215556_at	---	13.969	A	0.5	50.3365	A	0.26709	81.6381	A	0.19458	---	AK023774	---	Hs.671113	---	---	---	---
243701_at	---	4.39714	A	0.850342	2.47124	A	0.981445	3.42218	A	0.904785	---	AA210710	---	---	---	---	---	---
233774_at	---	9.79791	A	0.753906	12.0568	A	0.753906	20.0094	A	0.72583	---	AU147421	---	Hs.636825	---	---	---	---
243698_at	---	8.96978	A	0.888428	19.637	A	0.72583	11.6852	A	0.72583	---	AW137804	---	---	---	---	---	---
216931_at	---	45.1939	P	0.0141602	61.3588	P	0.0461426	59.9432	P	0.0185547	---	L23852	---	Hs.544229	---	---	---	---
243695_at	---	110.961	A	0.0952148	110.959	A	0.067627	154.808	A	0.067627	---	AA435933	---	Hs.634196	---	---	---	---
243694_at	---	58.7664	A	0.067627	6.26769	A	0.466064	51.1482	P	0.0185547	---	BE551421	---	---	---	---	---	---
243693_at	---	3.29537	A	0.753906	9.29878	A	0.780518	11.0227	A	0.601074	---	W90385	---	---	---	---	---	---
243691_at	---	399.304	P	0.0375977	534.369	P	0.0461426	594.472	P	0.0239258	---	AA150455	---	---	---	---	---	---
243685_at	---	2.48913	A	0.991943	8.73119	A	0.850342	6.80371	A	0.904785	---	AA059342	---	Hs.660611	---	---	---	---
243684_at	---	44.162	A	0.129639	85.6047	P	0.0222168	52.6991	A	0.111572	---	AA167167	---	---	---	---	---	---
243682_at	---	116.095	P	0.0375977	165.075	M	0.0561523	187.683	A	0.0805664	---	AA721355	---	Hs.655715	---	---	---	---
216932_at	---	59.4888	A	0.466064	220.558	A	0.334473	135.01	A	0.27417	---	M20919	---	---	---	---	---	---
216934_at	---	67.1075	A	0.219482	75.6467	A	0.149658	68.953	A	0.219482	---	X81637	---	---	---	---	---	---
243678_at	---	14.7183	A	0.601074	30.2186	A	0.124512	1.71146	A	0.753906	---	AW305259	---	Hs.160215	---	---	---	---
243676_at	---	74.5545	A	0.067627	68.3582	A	0.149658	48.0253	A	0.149658	---	AI493509	---	---	---	---	---	---
243675_at	---	59.0022	M	0.0561523	79.3529	A	0.129639	27.2275	A	0.171387	---	BF512500	---	Hs.445342	---	---	---	---
243673_at	---	251.848	P	0.000244141	353.45	P	0.000244141	369.103	P	0.000244141	---	BG536728	---	Hs.678969	---	---	---	---
243671_at	---	439.204	P	0.000732422	532.327	P	0.000732422	652.37	P	0.000244141	---	AI471855	---	---	---	---	---	---
243670_at	---	10.6432	A	0.753906	24.5029	A	0.696289	20.0732	A	0.533936	---	BE670161	---	Hs.253652	---	---	---	---
243667_at	---	221.256	P	0.00292969	298.984	P	0.00805664	254.465	P	0.00805664	---	AW977986	---	Hs.687496	---	---	---	---
243666_at	---	148.376	P	0.000244141	154.222	P	0.000244141	315.733	P	0.000244141	---	AI697701	---	Hs.604104	---	---	---	---
243665_s_at	---	87.9725	P	0.000732422	155.169	P	0.0012207	173.067	P	0.000244141	---	AI697701	---	Hs.604104	---	---	---	---
243663_at	---	39.8456	A	0.432373	87.5404	A	0.149658	75.6728	A	0.149658	---	AI150595	---	---	---	---	---	---
243660_at	---	105.619	P	0.0107422	166.042	P	0.0107422	148.046	P	0.00585938	---	AW971892	---	---	---	---	---	---
216936_at	---	11.0574	A	0.567627	15.4551	A	0.633789	82.8072	A	0.27417	---	X81637	---	---	---	---	---	---
243659_at	---	12.7103	A	0.828613	17.0089	A	0.80542	61.3422	A	0.633789	---	N63876	---	Hs.656129	---	---	---	---
243658_at	---	44.089	P	0.0231934	59.7975	P	0.00195313	65.7881	P	0.0375977	---	AA873729	---	---	---	---	---	---
243657_at	---	25.7123	A	0.125732	31.7007	A	0.366211	24.6379	A	0.171387	---	AW593060	---	Hs.147340	---	---	---	---
243655_x_at	---	82.0404	P	0.000732422	125.833	P	0.00585938	105.689	P	0.00415039	---	AA938663	---	---	---	---	---	---
243654_at	---	0.814963	A	0.466064	23.0854	A	0.296143	40.8409	A	0.0952148	---	AA688275	---	Hs.117299	---	---	---	---
243652_at	---	1.79726	A	0.888428	2.70465	A	0.780518	20.0893	A	0.171387	---	H49285	---	---	---	---	---	---
216943_at	---	43.5959	A	0.5	6.73003	A	0.969727	10.926	A	0.72583	---	AF095723	---	---	---	---	---	---
243649_at	---	153.006	P	0.00292969	179.447	P	0.00292969	281.311	P	0.00292969	---	AI678692	---	---	---	---	---	---
243647_at	---	1.94221	A	0.98584	7.57638	A	0.904785	6.4685	A	0.932373	---	AI808306	---	Hs.591597	---	---	---	---
243646_at	---	163.784	P	0.0012207	109.45	P	0.000732422	174.69	P	0.000244141	---	BE349511	---	---	---	---	---	---
243642_x_at	---	196.209	P	0.00805664	270.064	P	0.00195313	451.961	P	0.000732422	---	R43103	---	---	---	---	---	---
243641_at	---	60.8275	P	0.00195312	101.085	P	0.00415039	48.7929	P	0.00195313	---	BE219067	---	Hs.660050	---	---	---	---
243640_x_at	---	75.0083	P	0.000244141	123.166	P	0.00195313	119.918	P	0.000732422	---	AI084024	---	---	---	---	---	---
243639_at	---	9.21635	A	0.80542	40.7186	A	0.665527	25.0385	A	0.72583	---	R51605	---	---	---	---	---	---
216948_at	---	17.5521	A	0.5	2.76605	A	0.981445	1.45351	A	0.780518	---	AL049545	---	---	---	---	---	---
243638_at	---	34.3373	A	0.111572	84.214	A	0.19458	65.9849	A	0.19458	---	AW137827	---	---	---	---	---	---
215555_at	---	160.812	P	0.000244141	197.924	P	0.000732422	314.297	P	0.000732422	---	AU158442	---	Hs.671113	---	---	---	---
243637_at	---	229.721	P	0.0141602	226.186	P	0.00805664	315.747	P	0.00195313	---	AI400672	---	Hs.684706	---	---	---	---
216970_at	---	10.9921	A	0.398926	89.9383	A	0.219482	34.9707	A	0.334473	---	AF090117	---	---	---	---	---	---
216978_x_at	---	32.4384	A	0.398926	62.1057	A	0.246094	58.7056	A	0.219482	---	U50277	---	Hs.659861	---	---	---	---
243636_s_at	---	78.6057	P	0.0461426	97.5961	P	0.0302734	76.813	P	0.0461426	---	AI042373	---	Hs.655376	---	---	---	---
215553_x_at	---	494.421	P	0.00195313	682.994	P	0.00415039	792.21	P	0.00195313	---	AK024315	---	Hs.677268	---	---	---	---
216982_x_at	---	20.9497	A	0.466064	3.61048	A	0.850342	33.6538	A	0.533936	---	U50277	---	Hs.659861	---	---	---	---
216991_at	---	50.996	A	0.149658	77.5225	A	0.303711	72.6557	A	0.19458	---	BC002889	---	---	---	---	---	---
206909_at	---	8.26689	A	0.665527	43.9584	A	0.366211	8.37998	A	0.72583	---	AF068863	---	---	---	0007155 // cell adhesion // inferred from electronic annotation /// 0007283 // spermatogenesis // inferred from electronic annotation /// 0008366 // axon ensheathment // inferred from electronic annotation /// 0016338 // calcium-independent cell-cell adhesion via plasma membrane cell-adhesion molecules // inferred from sequence or structural similarity	0005886 // plasma membrane // inferred from electronic annotation /// 0005923 // bicellular tight junction // inferred from electronic annotation /// 0005923 // bicellular tight junction // inferred from sequence or structural similarity /// 0016020 // membrane // inferred from electronic annotation /// 0016021 // integral component of membrane // inferred from electronic annotation /// 0030054 /…	0005198 // structural molecule activity // inferred from electronic annotation /// 0042802 // identical protein binding // inferred from sequence or structural similarity
215545_at	---	258.103	P	0.000244141	370.649	P	0.000244141	370.764	P	0.000244141	---	AK024185	---	---	---	---	---	---
217000_at	---	43.9021	A	0.27417	12.5253	A	0.533936	9.43485	A	0.525635	---	AL034348	---	---	---	---	---	---
217012_at	---	4.97044	A	0.334473	19.5366	A	0.567627	17.0644	A	0.432373	---	AL080233	---	Hs.607844	---	---	---	---
243633_at	---	13.6202	A	0.5	106.441	A	0.334473	73.0161	A	0.19458	---	AW972048	---	---	---	---	---	---
243632_at	---	3.12554	A	0.633789	1.73051	A	0.932373	3.17459	A	0.657471	---	BF508789	---	Hs.670080	---	---	---	---
217019_at	---	205.035	P	0.0012207	255.304	P	0.00415039	329.321	P	0.0107422	---	AL137162	---	---	---	---	---	---
217027_x_at	---	713.152	P	0.00805664	609.812	P	0.0141602	966.513	P	0.00415039	---	AC004941	---	---	---	---	---	---
243631_at	---	96.2949	P	0.000244141	111.584	P	0.000244141	142.323	P	0.000244141	---	AI630997	---	Hs.733648	---	---	---	---
215540_at	---	11.0611	A	0.828613	25.6104	A	0.753906	19.9966	A	0.753906	---	AW950865	---	Hs.495143	---	---	---	---
243627_at	---	40.4166	A	0.129639	17.7369	A	0.188721	56.3162	P	0.0461426	---	AA805717	---	Hs.665194	---	---	---	---
243626_at	---	114.123	P	0.00195313	131.636	P	0.000244141	163.647	P	0.000244141	---	T79508	---	---	---	---	---	---
243625_at	---	64.4952	A	0.067627	106.027	P	0.0239258	153.479	P	0.0375977	---	AW945589	---	Hs.600293	---	---	---	---
243620_at	---	3.77986	A	0.850342	5.472	A	0.904785	9.00853	A	0.696289	---	AA706834	---	---	---	---	---	---
217029_at	---	15.8374	A	0.80542	14.2248	A	0.953857	10.294	A	0.953857	---	AL049301	---	Hs.609272	---	---	---	---
243616_at	---	61.6387	A	0.219482	52.0713	A	0.334473	69.4784	A	0.334473	---	AA677428	---	---	---	---	---	---
243615_at	---	139.006	P	0.000732422	210.309	P	0.00805664	166.982	P	0.00195313	---	H17132	---	Hs.664688	---	---	---	---
217034_at	---	4.70665	A	0.828613	15.9777	A	0.665527	11.991	A	0.592041	---	AF103529	---	Hs.660766	---	---	---	---
217036_at	---	5.99981	A	0.919434	6.20972	A	0.919434	14.6294	A	0.72583	---	AF103530	---	Hs.720289	---	---	---	---
211567_at	---	18.3233	A	0.334473	15.2922	A	0.592285	5.74941	A	0.665527	---	J04168	---	---	---	0001562 // response to protozoan // inferred from electronic annotation /// 0001808 // negative regulation of type IV hypersensitivity // inferred from electronic annotation /// 0001934 // positive regulation of protein phosphorylation // inferred from electronic annotation /// 0006935 // chemotaxis // traceable author statement /// 0006955 // immune response // traceable author statement /// 000…	0001931 // uropod // inferred from electronic annotation /// 0005604 // basement membrane // inferred from electronic annotation /// 0005615 // extracellular space // inferred from direct assay /// 0005886 // plasma membrane // traceable author statement /// 0005887 // integral component of plasma membrane // inferred from electronic annotation /// 0005887 // integral component of plasma membrane…	0004888 // transmembrane signaling receptor activity // traceable author statement /// 0005515 // protein binding // inferred from physical interaction
217037_at	---	2.9509	A	0.80542	1.81136	A	0.932373	2.72523	A	0.888428	---	S83374	---	Hs.661429	---	---	---	---
217038_at	---	24.569	A	0.334473	8.73218	A	0.780518	9.16324	A	0.601074	---	AL035067	---	---	---	---	---	---
243607_at	---	56.5158	P	0.0375977	58.8008	A	0.0952148	85.6459	P	0.0302734	---	AI694327	---	Hs.47189	---	---	---	---
243605_at	---	37.5138	A	0.171387	23.7701	A	0.129639	7.00358	A	0.525391	---	AW627671	---	Hs.658336	---	---	---	---
243603_at	---	41.5524	A	0.303711	25.7019	A	0.432373	56.9233	A	0.334473	---	AI973041	---	Hs.672035	---	---	---	---
243599_at	---	56.4532	A	0.219482	10.1187	A	0.5	53.9006	A	0.366211	---	AA418878	---	---	---	---	---	---
243598_at	---	24.372	A	0.246094	69.5546	P	0.0375977	66.8857	M	0.0561523	---	AI393727	---	Hs.603681	---	---	---	---
243596_at	---	44.6211	A	0.466064	104.511	A	0.27417	99.0192	A	0.129639	---	AW182696	---	Hs.673229	---	---	---	---
243593_s_at	---	176.459	P	0.00415039	213.765	P	0.00292969	195.918	P	0.00415039	---	BF003018	---	Hs.660616	---	---	---	---
217048_at	---	46.0554	A	0.246094	9.7126	A	0.366211	50.8909	A	0.171387	---	Y09846	---	---	---	---	---	---
243591_at	---	270.332	A	0.0805664	301.761	M	0.0561523	402.546	P	0.0461426	---	AI887749	---	Hs.656732	---	---	---	---
243590_at	---	80.187	A	0.19458	85.3679	A	0.219482	143.851	A	0.129639	---	AA860184	---	Hs.592759	---	---	---	---
243588_at	---	46.8548	P	0.00292969	96.9306	P	0.0107422	91.433	P	0.00415039	---	N74058	---	---	---	---	---	---
243587_x_at	---	16.2039	A	0.567627	8.02996	A	0.72583	30.9875	A	0.753906	---	R93142	---	Hs.656405	---	---	---	---
217051_s_at	---	169.466	P	0.0302734	162.701	A	0.129639	116.003	A	0.27417	---	AF257501	---	---	---	---	---	---
243586_at	---	145.163	P	0.00585938	82.7254	P	0.0302734	119.064	P	0.0375977	---	AA707317	---	Hs.601078	---	---	---	---
217052_x_at	---	242.589	P	0.00561523	409.913	P	0.0141602	371.745	P	0.00415039	---	AK024108	---	---	---	---	---	---
243584_at	---	42.9039	P	0.00805664	51.1291	P	0.0239258	82.454	P	0.00805664	---	AW976035	---	---	---	---	---	---
243583_at	---	24.9854	A	0.19458	84.3329	A	0.111572	73.9157	A	0.149658	---	AI076315	---	---	---	---	---	---
243578_at	---	121.097	P	0.000244141	133.1	P	0.000732422	102.043	P	0.000244141	---	AW293956	---	Hs.596739	---	---	---	---
217054_at	---	62.1602	A	0.149658	59.1161	A	0.219482	12.3637	A	0.432373	---	AF007194	---	Hs.638418	---	---	---	---
217055_x_at	---	15.2415	A	0.633789	24.4107	A	0.567627	20.7071	A	0.665527	---	S83374	---	Hs.661429	---	---	---	---
217062_at	---	4.62022	A	0.932373	6.31068	A	0.888428	5.99333	A	0.850342	---	M87313	---	---	---	---	---	---
243577_at	---	32.2966	A	0.334473	51.0953	A	0.067627	71.4061	A	0.111572	---	AA643238	---	---	---	---	---	---
243576_at	---	68.5907	P	0.0107422	61.0979	P	0.00585938	83.7855	P	0.0107422	---	BF732484	---	---	---	---	---	---
243574_at	---	2.84125	A	0.850342	1.31909	A	0.865479	3.46314	A	0.919434	---	BE674276	---	Hs.610244	---	---	---	---
217065_at	---	55.2255	A	0.149658	58.9858	A	0.171387	35.1118	A	0.144531	---	X61079	---	---	---	---	---	---
243573_at	---	20.4341	A	0.171387	19.8861	A	0.171387	18.673	A	0.067627	---	AA648962	---	Hs.664301	---	---	---	---
243568_at	---	173.512	A	0.334473	318.224	A	0.27417	229.325	A	0.27417	---	T62205	---	---	---	---	---	---
243567_at	---	9.74775	A	0.828613	41.799	A	0.334473	16.4653	A	0.696289	---	BF057569	---	Hs.670807	---	---	---	---
243566_at	---	14.9451	A	0.366211	23.2425	A	0.334473	44.8777	A	0.246094	---	AI733468	---	---	---	---	---	---
217068_at	---	23.8949	A	0.525391	28.905	A	0.366211	32.3897	M	0.0561523	---	U82303	---	Hs.662238	---	---	0016020 // membrane // inferred from electronic annotation /// 0016021 // integral component of membrane // inferred from electronic annotation	---
243563_at	---	28.2224	P	0.0302734	18.0887	A	0.246094	49.2208	P	0.00585938	---	AI277314	---	Hs.678178	---	---	---	---
243561_at	---	523.37	P	0.000244141	679.285	P	0.000244141	727.169	P	0.000244141	---	AA651631	---	Hs.662955	---	---	---	---
217079_at	---	10.7454	A	0.828613	8.54561	A	0.828613	1.69468	A	0.94043	---	U82306	---	Hs.550143	---	---	---	---
243560_at	---	47.7081	A	0.171387	55.6494	A	0.171387	41.2538	A	0.129639	---	BF886735	---	Hs.553158	---	---	---	---
243559_at	---	76.0572	P	0.00585938	77.2121	P	0.0107422	110.688	P	0.00415039	---	BF515306	---	Hs.664912	---	---	---	---
206863_x_at	---	14.3715	A	0.432373	11.0892	A	0.567627	7.17284	A	0.633789	---	U76376	---	---	---	---	---	---
217082_at	---	13.3029	A	0.633789	32.2197	A	0.303711	34.7411	A	0.27417	---	U82306	---	Hs.550143	---	---	---	---
243558_at	---	136.333	P	0.00415039	195.049	P	0.0012207	345.024	P	0.00292969	---	AI040122	---	---	---	---	---	---
243557_at	---	60.5064	P	0.00292969	96.5101	P	0.00195313	98.6713	P	0.00195313	---	AA769450	---	---	---	---	---	---
217084_at	---	12.9578	A	0.601074	4.44237	A	0.828613	5.84533	A	0.80542	---	AF015124	---	Hs.705292	---	---	---	---
243555_at	---	4.39038	A	0.5	6.43592	A	0.823486	4.93448	A	0.753906	---	AA573452	---	Hs.657007	---	---	---	---
217085_at	---	2.47024	A	0.943848	30.8499	A	0.219482	32.3523	P	0.0375977	---	AL049328	---	Hs.669945	---	---	---	---
243554_at	---	87.6928	A	0.171387	220.833	A	0.149658	182.295	A	0.0952148	---	AI198562	---	Hs.667770	---	---	---	---
243551_at	---	3.02279	A	0.850342	3.88239	A	0.567627	2.28838	A	0.850342	---	AI990495	---	Hs.559113	---	---	---	---
243549_at	---	2.69096	A	0.665527	28.5451	A	0.296143	31.8988	P	0.00805664	---	AI689956	---	---	---	---	---	---
217090_at	---	1.94401	A	0.457764	19.2085	A	0.5	53.1947	A	0.366211	---	X89655	---	---	---	---	---	---
217091_at	---	15.3521	A	0.398926	23.6902	A	0.107178	1.51464	A	0.780518	---	X86400	---	---	---	0001558 // regulation of cell growth // inferred from electronic annotation /// 0006810 // transport // inferred from electronic annotation /// 0006810 // transport // traceable author statement /// 0006811 // ion transport // inferred from electronic annotation /// 0006813 // potassium ion transport // inferred from electronic annotation /// 0006814 // sodium ion transport // inferred from elect…	0005886 // plasma membrane // traceable author statement /// 0005887 // integral component of plasma membrane // --- /// 0005890 // sodium:potassium-exchanging ATPase complex // inferred from electronic annotation /// 0005890 // sodium:potassium-exchanging ATPase complex // inferred from sequence or structural similarity /// 0005890 // sodium:potassium-exchanging ATPase complex // traceable autho…	0005215 // transporter activity // traceable author statement /// 0005216 // ion channel activity // inferred from electronic annotation /// 0005391 // sodium:potassium-exchanging ATPase activity // inferred from electronic annotation /// 0005391 // sodium:potassium-exchanging ATPase activity // traceable author statement /// 0017080 // sodium channel regulator activity // ---
243548_x_at	---	5.93454	A	0.533936	30.9926	A	0.219482	30.184	A	0.19458	---	R39274	---	Hs.656966	---	---	---	---
243546_at	---	89.8245	P	0.0290527	118.802	A	0.0805664	143	M	0.0561523	---	BF514585	---	Hs.658669	---	---	---	---
243545_at	---	35.2452	A	0.19458	59.5816	A	0.246094	53.3227	A	0.246094	---	BF433221	---	---	---	---	---	---
217092_x_at	---	2582.4	P	0.0239258	3180.59	P	0.0141602	3307.81	P	0.0107422	---	AL031589	---	---	---	---	---	---
243543_at	---	217.049	P	0.00195313	438.335	P	0.00585938	365.264	P	0.00415039	---	BF508288	---	Hs.655159	---	---	---	---
217102_at	---	41.5584	A	0.149658	65.5371	A	0.246094	53.4631	A	0.19458	---	AF041410	---	Hs.348346	---	---	---	---
243540_at	---	38.5694	A	0.457764	64.6507	A	0.601074	39.0323	A	0.466064	---	AA156720	---	---	---	---	---	---
243538_at	---	40.7027	A	0.129639	83.5809	A	0.171387	62.3751	A	0.0910645	---	AA738314	---	Hs.654986	---	---	---	---
243537_at	---	219.373	P	0.0461426	235.773	A	0.0805664	231.08	A	0.111572	---	AW978350	---	---	---	---	---	---
217105_at	---	15.2212	A	0.366211	4.83469	A	0.865234	2.55584	A	0.960449	---	AF041410	---	Hs.348346	---	---	---	---
217107_at	---	69.7597	A	0.067627	107.593	P	0.0302734	84.472	P	0.0107422	---	AL035603	---	---	---	---	---	---
243535_at	---	28.1705	A	0.466064	6.5394	A	0.72583	11.5462	A	0.533936	---	BF110980	---	---	---	---	---	---
217108_at	---	2.7961	A	0.953857	3.44419	A	0.969727	8.07044	A	0.932373	---	X63966	---	---	---	0051781 // positive regulation of cell division // inferred from electronic annotation	0016020 // membrane // inferred from electronic annotation	0008083 // growth factor activity // inferred from electronic annotation
215539_at	---	40.972	A	0.219482	52.4865	A	0.366211	69.5397	A	0.0952148	---	AK021967	---	---	---	---	---	---
243533_x_at	---	32.7025	A	0.27417	67.3702	M	0.0649414	34.4625	A	0.334473	---	H09663	---	---	---	---	---	---
243530_at	---	19.0254	A	0.219482	7.23762	A	0.490234	48.9287	A	0.111572	---	AA262691	---	---	---	---	---	---
243528_at	---	149.268	A	0.171387	170.335	A	0.171387	62.6234	A	0.171387	---	AW014108	---	Hs.672216	---	---	---	---
243527_at	---	321.357	P	0.000732422	378.357	P	0.000244141	461.812	P	0.000244141	---	AW793677	---	---	---	---	---	---
243525_at	---	108.314	P	0.00805664	195.345	P	0.0185547	120.072	P	0.0012207	---	AA808051	---	Hs.662113	---	---	---	---
215538_at	---	34.6589	A	0.219482	3.53839	A	0.601074	56.297	M	0.0561523	---	BF057493	---	---	---	---	---	---
217126_at	---	12.8706	A	0.5	3.88525	A	0.432373	12.8926	A	0.633789	---	K00627	---	Hs.540336	---	---	---	---
207779_at	---	119.634	P	0.0107422	87.8034	P	0.00585938	105.717	P	0.00585938	---	NM_016344	---	---	---	---	---	---
243524_at	---	304.776	P	0.000732422	425.838	P	0.000732422	494.288	P	0.000732422	---	AI571719	---	Hs.657629	---	---	---	---
217129_at	---	77.0832	A	0.129639	130.45	A	0.0952148	138.107	A	0.129639	---	AL031320	---	---	---	---	---	---
243522_at	---	49.6853	A	0.111572	63.1527	P	0.0239258	77.3038	P	0.0375977	---	AI935054	---	---	---	---	---	---
217130_at	---	169.041	P	0.000732422	203.561	P	0.000732422	255.767	P	0.000732422	---	AF072164	---	Hs.667154	---	---	---	---
217131_at	---	11.002	A	0.398926	27.8782	A	0.246094	21.2157	A	0.27417	---	AL022151	---	---	---	---	---	---
217132_at	---	6.92921	A	0.633789	15.3065	A	0.246094	5.23923	A	0.657471	---	AF055011	---	Hs.648498	---	---	---	---
217135_x_at	---	122.536	P	0.0461426	81.9113	A	0.27417	98.2431	A	0.0805664	---	AL031594	---	---	---	---	---	---
243518_at	---	21.0424	A	0.334473	26.8113	A	0.246094	17.5368	A	0.432373	---	BF195614	---	---	---	---	---	---
243517_at	---	7.56886	A	0.665527	43.8224	A	0.219482	54.9439	A	0.219482	---	AW207824	---	Hs.735233	---	---	---	---
243516_at	---	2.35732	A	0.533936	7.00104	A	0.665527	43.153	A	0.466064	---	BE670551	---	---	---	---	---	---
243515_at	---	90.5839	P	0.000244141	132.969	P	0.000732422	134.942	P	0.000732422	---	AI740589	---	---	---	---	---	---
243513_at	---	100.607	P	0.00585938	136.051	P	0.0012207	122.644	P	0.00195313	---	AA971848	---	Hs.146520	---	---	---	---
243512_x_at	---	193.37	P	0.00195313	211.75	P	0.000244141	341.693	P	0.000732422	---	H93043	---	---	---	---	---	---
217137_x_at	---	103.025	M	0.0561523	116.827	P	0.0302734	132.959	A	0.129639	---	K00627	---	Hs.540336	---	---	---	---
217142_at	---	157.992	P	0.0375977	316.105	P	0.0302734	178.906	P	0.0461426	---	AL035687	---	---	---	---	---	---
243510_at	---	2.65475	A	0.753906	31.6371	A	0.19458	12.0427	A	0.601074	---	AI273692	---	---	---	---	---	---
243509_at	---	501.103	P	0.000244141	460.881	P	0.000244141	739.932	P	0.000244141	---	AI475680	---	---	---	---	---	---
217144_at	---	846.65	P	0.0302734	836.576	P	0.0239258	1034.66	P	0.0239258	---	X04801	---	---	---	---	---	---
217151_at	---	3.63887	A	0.80542	29.1177	A	0.295166	0.861128	A	0.994141	---	AF103574	---	---	---	---	---	---
217152_at	---	213.255	P	0.00195313	330.422	P	0.000732422	320.859	P	0.0012207	---	AK024136	---	Hs.636886	---	---	---	---
217155_at	---	52.1864	A	0.390625	31.0486	A	0.466064	6.9776	A	0.665527	---	AL049714	---	---	---	---	---	---
243503_at	---	18.8795	A	0.334473	8.36266	A	0.601074	39.34	A	0.432373	---	AI632740	---	---	---	---	---	---
217156_at	---	78.1705	P	0.0107422	108.501	P	0.00415039	149.674	P	0.00585938	---	U04628	---	---	---	---	---	---
217157_x_at	---	15.5251	A	0.27417	73.0033	P	0.0461426	47.9069	P	0.0239258	---	AF103530	---	Hs.556743	---	---	---	---
217162_at	---	5.70947	A	0.850342	13.3962	A	0.780518	15.8322	A	0.80542	---	M94893	---	---	---	---	---	---
243500_at	---	3.20488	A	0.774414	2.57402	A	0.80542	24.9184	A	0.19458	---	AI697668	---	Hs.670731	---	---	---	---
1554007_at	---	1961.84	P	0.000244141	1750.7	P	0.000244141	2125.01	P	0.000244141	---	BC036488	---	Hs.166348	---	---	---	---
243498_at	---	186.53	A	0.067627	165.478	A	0.219482	266.934	P	0.0356445	---	AW629036	---	Hs.677660	---	---	---	---
243497_at	---	6.05955	A	0.696289	28.915	A	0.5	23.1719	A	0.366211	---	AI655229	---	Hs.436532	---	---	---	---
243493_at	---	48.5685	A	0.171387	54.8388	A	0.219482	72.9164	A	0.19458	---	T97977	---	Hs.597850	---	---	---	---
215534_at	---	66.3408	P	0.00292969	122.843	P	0.00292969	139.85	P	0.000732422	---	AL117546	---	Hs.241429	---	---	---	---
217164_at	---	1225.63	P	0.000244141	1463.81	P	0.000244141	1956.92	P	0.000244141	---	AK024108	---	---	---	---	---	---
243490_at	---	181.623	P	0.000732422	232.78	P	0.0012207	267.979	P	0.000732422	---	AW590540	---	---	---	---	---	---
243489_at	---	19.1553	A	0.696289	63.551	A	0.533936	46.8186	A	0.601074	---	BF514098	---	---	---	---	---	---
243488_at	---	9.31124	A	0.633789	25.7324	A	0.567627	27.4276	A	0.366211	---	BF223653	---	Hs.710964	---	---	---	---
217172_at	---	4.01634	A	0.962402	7.23984	A	0.932373	19.2309	A	0.753906	---	X84340	---	Hs.721761	---	0006898 // receptor-mediated endocytosis // traceable author statement /// 0006910 // phagocytosis, recognition // --- /// 0006911 // phagocytosis, engulfment // --- /// 0006956 // complement activation // traceable author statement /// 0006958 // complement activation, classical pathway // traceable author statement /// 0038095 // Fc-epsilon receptor signaling pathway // traceable author stateme…	0005576 // extracellular region // traceable author statement /// 0005615 // extracellular space // inferred from direct assay /// 0005886 // plasma membrane // traceable author statement /// 0009897 // external side of plasma membrane // --- /// 0042571 // immunoglobulin complex, circulating // --- /// 0072562 // blood microparticle // ---	0003823 // antigen binding // --- /// 0003823 // antigen binding // inferred from electronic annotation /// 0034987 // immunoglobulin receptor binding // ---
217175_at	---	2.63991	A	0.828613	2.00379	A	0.91626	6.363	A	0.432373	---	U06641	---	---	---	---	---	---
217179_x_at	---	75.8703	A	0.0952148	80.3431	A	0.0952148	79.6116	P	0.0375977	---	X79782	---	Hs.654512	---	0006898 // receptor-mediated endocytosis // traceable author statement /// 0006955 // immune response // non-traceable author statement /// 0006956 // complement activation // traceable author statement /// 0006958 // complement activation, classical pathway // traceable author statement /// 0038095 // Fc-epsilon receptor signaling pathway // traceable author statement /// 0038096 // Fc-gamma rec…	0005576 // extracellular region // non-traceable author statement /// 0005576 // extracellular region // traceable author statement /// 0005886 // plasma membrane // traceable author statement /// 0070062 // extracellular exosome // inferred from direct assay	0003823 // antigen binding // inferred from electronic annotation /// 0003823 // antigen binding // non-traceable author statement
217180_at	---	14.0432	A	0.696289	97.0776	A	0.533936	16.9873	A	0.696289	---	X79782	---	Hs.654512	---	0006898 // receptor-mediated endocytosis // traceable author statement /// 0006955 // immune response // non-traceable author statement /// 0006956 // complement activation // traceable author statement /// 0006958 // complement activation, classical pathway // traceable author statement /// 0038095 // Fc-epsilon receptor signaling pathway // traceable author statement /// 0038096 // Fc-gamma rec…	0005576 // extracellular region // non-traceable author statement /// 0005576 // extracellular region // traceable author statement /// 0005886 // plasma membrane // traceable author statement /// 0070062 // extracellular exosome // inferred from direct assay	0003823 // antigen binding // inferred from electronic annotation /// 0003823 // antigen binding // non-traceable author statement
217181_at	---	1.63199	A	0.99707	2.06251	A	0.99707	6.12033	A	0.962402	---	M22005	---	---	---	---	---	---
243486_at	---	6.50115	A	0.780518	9.60882	A	0.932373	7.74135	A	0.888428	---	AA779338	---	---	---	---	---	---
243484_x_at	---	319.018	P	0.0141602	426.395	P	0.0141602	551.646	P	0.00805664	---	AA404260	---	Hs.696561	---	---	---	---
243480_at	---	123.134	P	0.0012207	127.972	P	0.000732422	256.803	P	0.00195313	---	AI806591	---	---	---	---	---	---
217182_at	---	55.2122	A	0.149658	46.1285	A	0.27417	22.427	A	0.633789	---	Z34282	---	---	---	---	---	---
217193_x_at	---	47.8815	A	0.149658	48.3901	A	0.366211	66.0898	A	0.303711	---	X93006	---	Hs.721761	---	0006898 // receptor-mediated endocytosis // traceable author statement /// 0006910 // phagocytosis, recognition // --- /// 0006911 // phagocytosis, engulfment // --- /// 0006956 // complement activation // traceable author statement /// 0006958 // complement activation, classical pathway // traceable author statement /// 0038095 // Fc-epsilon receptor signaling pathway // traceable author stateme…	0005576 // extracellular region // traceable author statement /// 0005615 // extracellular space // inferred from direct assay /// 0005886 // plasma membrane // traceable author statement /// 0009897 // external side of plasma membrane // --- /// 0042571 // immunoglobulin complex, circulating // --- /// 0072562 // blood microparticle // ---	0003823 // antigen binding // --- /// 0003823 // antigen binding // inferred from electronic annotation /// 0034987 // immunoglobulin receptor binding // ---
243479_at	---	23.6889	A	0.696289	20.5446	A	0.633789	1.80402	A	0.962402	---	H69055	---	---	---	---	---	---
217194_at	---	10.5416	A	0.27417	0.796992	A	0.689209	19.3417	A	0.125	---	AB007970	---	---	---	---	---	---
217195_at	---	10.7142	A	0.357666	32.0374	A	0.171387	13.8283	A	0.334473	---	L42230	---	---	---	---	---	---
215528_at	---	489.617	P	0.000244141	734.445	P	0.000244141	740.692	P	0.000244141	---	AL049390	---	Hs.22689	---	---	---	---
243474_at	---	34.6906	A	0.067627	34.5363	A	0.0952148	39.0981	M	0.0561523	---	W87425	---	---	---	---	---	---
217203_at	---	101.331	A	0.067627	125.281	P	0.0461426	108.735	P	0.0375977	---	U08626	---	---	---	---	---	---
243473_at	---	4.54859	A	0.601074	42.7363	A	0.219482	29.1052	A	0.366211	---	BF111990	---	---	---	---	---	---
243472_at	---	6.99011	A	0.533936	46.7361	A	0.213135	67.1221	P	0.0239258	---	AW295584	---	Hs.609652	---	---	---	---
1554043_a_at	---	392.389	P	0.000732422	338.6	P	0.00805664	282.446	P	0.00415039	---	BC012528	---	Hs.330741	---	---	---	---
243471_at	---	19.5493	A	0.296143	66.1974	A	0.19458	78.7368	A	0.129639	---	AI215483	---	Hs.143963	---	---	---	---
243470_at	---	115.539	P	0.00585938	104.26	A	0.067627	135.881	P	0.0107422	---	AW206536	---	---	---	---	---	---
243469_at	---	163.79	A	0.067627	199.606	P	0.0461426	184.433	P	0.0185547	---	AI022066	---	Hs.664426	---	---	---	---
217205_at	---	436.524	P	0.00415039	338.746	P	0.00805664	490.507	P	0.00415039	---	Y08772	---	---	---	---	---	---
243466_at	---	28.8652	A	0.303711	24.1039	A	0.466064	35.2711	A	0.165771	---	T79639	---	---	---	---	---	---
217206_at	---	24.1241	P	0.00195312	31.0067	A	0.149658	13.9265	A	0.303711	---	D00267	---	---	---	---	---	---
243465_at	---	243.207	P	0.0012207	223.904	P	0.00292969	196.647	P	0.00415039	---	AI033097	---	Hs.567530	---	---	---	---
217210_at	---	3.92255	A	0.625244	7.20294	A	0.533936	66.8332	A	0.366211	---	AL031737	---	---	---	---	---	---
243462_s_at	---	711.184	P	0.000244141	989.766	P	0.000244141	970.401	P	0.000244141	---	BF590303	---	Hs.662467	---	---	---	---
243461_at	---	175.928	P	0.00195313	282.918	P	0.000732422	227.817	P	0.00195313	---	BF590303	---	Hs.662467	---	---	---	---
243460_at	---	39.8842	A	0.129639	16.1679	A	0.432373	26.0446	A	0.239502	---	AW445200	---	Hs.674504	---	---	---	---
217215_s_at	---	6.41289	A	0.888428	4.22955	A	0.850342	57.4878	A	0.688232	---	Z82180	---	---	---	---	---	---
243458_at	---	12.1561	A	0.696289	55.5968	A	0.246094	11.5428	A	0.780518	---	AA968473	---	---	---	---	---	---
217227_x_at	---	9.37374	A	0.633789	58.769	A	0.466064	16.651	A	0.567627	---	X93006	---	Hs.561078	---	---	---	---
215526_at	---	111.264	P	0.00415039	201.505	P	0.000244141	161.785	P	0.00415039	---	AL050145	---	Hs.649656	---	---	---	---
243455_at	---	187.431	M	0.0561523	155.064	P	0.0185547	221.803	P	0.0375977	---	AW207738	---	Hs.670077	---	---	---	---
215525_at	---	157.412	P	0.0012207	190.37	P	0.00585938	225.967	P	0.0012207	---	AL050185	---	---	---	---	---	---
215515_at	---	43.6233	A	0.633789	12.1488	A	0.870361	10.9765	A	0.904785	---	AL049268	---	---	---	---	---	---
243454_at	---	19.3292	A	0.696289	96.4502	A	0.625488	35.0591	A	0.601074	---	AW207866	---	Hs.604046	---	---	---	---
243453_at	---	199.632	P	0.0302734	198.996	P	0.0107422	221.924	P	0.0141602	---	AI806927	---	Hs.536275	---	---	---	---
243451_at	---	4.64415	A	0.601074	53.5028	P	0.0302734	67.3392	P	0.00415039	---	AI076508	---	Hs.740635	---	---	---	---
243450_at	---	177.804	P	0.0185547	241.755	P	0.0185547	284.588	P	0.00805664	---	T40707	---	---	---	---	---	---
243449_at	---	109.812	A	0.0805664	82.1173	P	0.0302734	113.722	P	0.0461426	---	H95354	---	---	---	---	---	---
243448_at	---	14.6014	A	0.432373	22.0611	A	0.366211	54.2792	P	0.0461426	---	AI208791	---	Hs.143939	---	---	---	---
243447_at	---	25.4103	A	0.19458	38.1441	A	0.246094	73.0889	A	0.149658	---	AI051185	---	---	---	---	---	---
217233_at	---	23.3053	A	0.533936	34.033	A	0.533936	7.23073	A	0.943848	---	Z97206	---	---	---	---	---	---
217244_at	---	7.26229	A	0.665527	6.23154	A	0.850342	4.49206	A	0.870361	---	AL021327	---	---	---	---	---	---
217247_at	---	83.34	A	0.0952148	73.4911	A	0.0805664	85.4564	A	0.149658	---	Z98751	---	---	---	---	---	---
243442_x_at	---	445.305	P	0.000732422	682.145	P	0.0107422	809.23	P	0.000732422	---	AI732221	---	Hs.670421	---	---	---	---
243434_at	---	237.363	P	0.0141602	404.075	P	0.00585938	377.619	P	0.00415039	---	BE674989	---	Hs.673018	---	---	---	---
243433_at	---	87.5789	A	0.303711	137.527	A	0.366211	76.5354	A	0.366211	---	AI498421	---	---	---	---	---	---
243432_at	---	41.2745	A	0.219482	99.4796	A	0.334473	84.8278	A	0.27417	---	BF114921	---	---	---	---	---	---
243431_at	---	128.016	P	0.0239258	234.39	P	0.0141602	171.569	P	0.0239258	---	BF000597	---	Hs.674461	---	---	---	---
243429_at	---	9.39872	A	0.888428	49.7373	A	0.601074	10.209	A	0.888428	---	BE645588	---	Hs.585624	---	---	---	---
243427_at	---	19.3384	A	0.19458	51.5381	P	0.00415039	52.9718	P	0.00195313	---	BF515751	---	Hs.661640	---	---	---	---
243424_at	---	4.31666	A	0.753906	37.352	P	0.0239258	7.43273	A	0.567627	---	AI573283	---	---	---	---	---	---
243422_at	---	10.0412	A	0.5	39.9122	A	0.423828	12.9154	A	0.533936	---	BF509022	---	Hs.678314	---	---	---	---
243421_at	---	10.7957	A	0.5	21.502	A	0.5	0.78304	A	0.919434	---	AI492860	---	---	---	---	---	---
243420_at	---	14.4552	A	0.888428	23.6588	A	0.888428	7.4294	A	0.962402	---	BF516607	---	---	---	---	---	---
1554103_at	---	130.72	M	0.0561523	182.362	P	0.0141602	116.57	M	0.0561523	---	BC009873	---	Hs.601035	---	---	---	---
243418_at	---	7.3751	A	0.780518	15.7718	A	0.5	57.5019	A	0.5	---	AI590198	---	---	---	---	---	---
243416_at	---	127.292	A	0.149658	178.58	A	0.129639	244.865	A	0.111572	---	W23691	---	---	---	---	---	---
1554108_at	---	304.248	P	0.000244141	370.281	P	0.000244141	378.793	P	0.000732422	---	AK096293	---	---	---	---	---	---
215514_at	---	10.4149	A	0.0952148	14.817	A	0.303711	44.8733	A	0.0805664	---	AL080072	---	---	---	---	---	---
243415_at	---	4.26673	A	0.932373	3.47378	A	0.993896	7.06699	A	0.870361	---	AI276132	---	---	---	---	---	---
243414_at	---	93.226	P	0.00585938	70.2091	P	0.0239258	111.566	P	0.000732422	---	H62221	---	---	---	---	---	---
243410_at	---	137.212	P	0.000732422	103.334	P	0.0141602	165.775	P	0.00292969	---	AI340002	---	Hs.663373	---	---	---	---
217251_x_at	---	6.67856	A	0.80542	13.9078	A	0.80542	16.9231	A	0.780518	---	AF043583	---	Hs.721761	---	0006898 // receptor-mediated endocytosis // traceable author statement /// 0006910 // phagocytosis, recognition // --- /// 0006911 // phagocytosis, engulfment // --- /// 0006956 // complement activation // traceable author statement /// 0006958 // complement activation, classical pathway // traceable author statement /// 0038095 // Fc-epsilon receptor signaling pathway // traceable author stateme…	0005576 // extracellular region // traceable author statement /// 0005615 // extracellular space // inferred from direct assay /// 0005886 // plasma membrane // traceable author statement /// 0009897 // external side of plasma membrane // --- /// 0042571 // immunoglobulin complex, circulating // --- /// 0072562 // blood microparticle // ---	0003823 // antigen binding // --- /// 0003823 // antigen binding // inferred from electronic annotation /// 0034987 // immunoglobulin receptor binding // ---
243405_at	---	445.519	P	0.000244141	357.196	P	0.000732422	433.355	P	0.000732422	---	AI097337	---	Hs.658352	---	---	---	---
217252_at	---	12.3248	A	0.80542	12.4546	A	0.753906	7.30029	A	0.80542	---	U46752	---	---	---	---	---	0008270 // zinc ion binding // inferred from electronic annotation
243404_at	---	181.728	P	0.000732422	157.126	P	0.000244141	206.523	P	0.000244141	---	AA553477	---	---	---	---	---	---
217255_at	---	7.31944	A	0.80542	6.41357	A	0.753906	12.6192	A	0.870361	---	U46752	---	---	---	---	---	0008270 // zinc ion binding // inferred from electronic annotation
243401_at	---	18.7271	A	0.366211	55.429	P	0.0141602	36.2018	A	0.466064	---	AA806070	---	---	---	---	---	---
243399_at	---	81.188	M	0.0561523	93.5093	A	0.171387	143.452	M	0.064209	---	AA835983	---	---	---	---	---	---
243398_at	---	208.091	A	0.0805664	282.047	A	0.067627	431.36	P	0.0185547	---	AL134012	---	Hs.669500	---	---	---	---
243397_at	---	54.8911	P	0.000244141	40.947	A	0.111572	33.9	P	0.0302734	---	AI912699	---	---	---	---	---	---
217256_x_at	---	9998.73	P	0.000732422	7562.89	P	0.000732422	11676.7	P	0.000244141	---	Z98950	---	---	---	---	---	---
217258_x_at	---	5.15111	A	0.850342	4.45823	A	0.850342	2.61765	A	0.888428	---	AF043583	---	Hs.449574	---	---	---	---
217259_at	---	41.397	A	0.111572	114.365	A	0.171387	74.5687	A	0.303711	---	AL117549	---	---	---	---	---	---
217265_at	---	1.80887	A	0.919434	1.97596	A	0.976074	3.09148	A	0.989258	---	AL020989	---	---	---	---	---	---
243396_at	---	56.3944	P	0.00585938	39.8699	P	0.0012207	63.8738	P	0.000244141	---	H24375	---	Hs.6656	---	---	---	---
243395_at	---	49.663	A	0.466064	74.6908	A	0.533936	66.5621	A	0.533936	---	AI679555	---	Hs.664329	---	---	---	---
243394_at	---	182.739	P	0.0375977	156.168	A	0.067627	193.708	P	0.0107422	---	AW139171	---	---	---	---	---	---
243393_at	---	5.056	A	0.665527	3.81651	A	0.953857	12.3313	A	0.799561	---	AW450577	---	---	---	---	---	---
243391_x_at	---	1.74173	A	0.888428	8.44271	A	0.559082	4.59659	A	0.828613	---	AW973183	---	Hs.663553	---	---	---	---
243390_at	---	4.94387	A	0.696289	1.22871	A	0.888428	24.3258	A	0.432373	---	AI732291	---	---	---	---	---	---
243388_at	---	87.2819	P	0.000244141	159.56	P	0.000244141	187.682	P	0.00195313	---	AI308176	---	Hs.656306	---	---	---	---
217267_s_at	---	32.5304	A	0.067627	31.0856	A	0.19458	40.8818	A	0.219482	---	AK024417	---	---	---	---	---	---
217271_at	---	40.2763	A	0.303711	25.762	A	0.567627	46.8495	A	0.303711	---	AF011499	---	Hs.666838	---	0007165 // signal transduction // inferred from electronic annotation /// 0007186 // G-protein coupled receptor signaling pathway // inferred from electronic annotation /// 0008152 // metabolic process // inferred from electronic annotation	---	0000166 // nucleotide binding // inferred from electronic annotation /// 0003924 // GTPase activity // inferred from electronic annotation /// 0004871 // signal transducer activity // inferred from electronic annotation /// 0005525 // GTP binding // inferred from electronic annotation /// 0005525 // GTP binding // non-traceable author statement /// 0019001 // guanyl nucleotide binding // inferred…
243385_at	---	4.81789	A	0.919434	6.25407	A	0.80542	3.43473	A	0.976074	---	AA290605	---	---	---	---	---	---
243383_at	---	143.882	A	0.0952148	74.7081	A	0.149658	180.915	M	0.0561523	---	AI334358	---	Hs.124597	---	---	---	---
217278_x_at	---	8.09005	A	0.753906	2.19209	A	0.904785	1.76282	A	0.943848	---	AF023203	---	Hs.703064	---	0000122 // negative regulation of transcription from RNA polymerase II promoter // inferred from electronic annotation /// 0001501 // skeletal system development // traceable author statement /// 0001649 // osteoblast differentiation // inferred from electronic annotation /// 0002053 // positive regulation of mesenchymal cell proliferation // inferred from electronic annotation /// 0002062 // cho…	0005634 // nucleus // inferred from electronic annotation	0003677 // DNA binding // inferred from electronic annotation /// 0043565 // sequence-specific DNA binding // inferred from electronic annotation
243381_at	---	2.25087	A	0.753906	62.4534	A	0.27417	22.7024	A	0.5	---	BE671658	---	---	---	---	---	---
243380_at	---	124.1	P	0.0461426	217.497	P	0.0461426	196.373	A	0.0952148	---	AI703164	---	Hs.469033	---	---	---	---
243379_at	---	76.0276	P	0.0461426	56.2912	A	0.19458	87.7433	A	0.129639	---	AI733037	---	Hs.666530	---	---	---	---
243378_at	---	100.416	P	0.000244141	141.279	P	0.000244141	122.815	P	0.000244141	---	BE673747	---	Hs.551827	---	---	---	---
243377_at	---	12.7298	A	0.904785	10.0424	A	0.904785	23.0267	A	0.780518	---	AA521427	---	Hs.663207	---	---	---	---
243375_at	---	71.7315	P	0.0239258	105.702	P	0.0229492	96.4311	P	0.0185547	---	AI742685	---	Hs.606520	---	---	---	---
243374_x_at	---	24.455	A	0.466064	50.7497	A	0.5	7.38699	A	0.633789	---	AW452674	---	Hs.436697	---	---	---	---
243373_at	---	2.63149	A	0.80542	4.0762	A	0.870361	1.53776	A	0.904785	---	BE671462	---	---	---	---	---	---
243371_at	---	138.767	P	0.0012207	90.5216	P	0.0185547	111.819	P	0.00585938	---	W81117	---	---	---	---	---	---
217281_x_at	---	2.42328	A	0.753906	6.94191	A	0.780518	1.60592	A	0.976074	---	AJ239383	---	Hs.649847	---	---	---	---
243369_at	---	31.9295	A	0.366211	42.9074	A	0.432373	30.3211	A	0.366211	---	AI554062	---	Hs.710583	---	---	---	---
243368_at	---	185.377	M	0.0561523	225.478	A	0.0952148	382.07	P	0.00585938	---	AI572938	---	---	---	---	---	---
243367_at	---	465.696	P	0.000244141	612.555	P	0.000244141	579.424	P	0.000244141	---	AI018561	---	Hs.634072	---	---	---	---
217283_at	---	6.6972	A	0.80542	3.05529	A	0.780518	4.69671	A	0.888428	---	AF023203	---	Hs.703064	---	0000122 // negative regulation of transcription from RNA polymerase II promoter // inferred from electronic annotation /// 0001501 // skeletal system development // traceable author statement /// 0001649 // osteoblast differentiation // inferred from electronic annotation /// 0002053 // positive regulation of mesenchymal cell proliferation // inferred from electronic annotation /// 0002062 // cho…	0005634 // nucleus // inferred from electronic annotation	0003677 // DNA binding // inferred from electronic annotation /// 0043565 // sequence-specific DNA binding // inferred from electronic annotation
217288_at	---	8.17532	A	0.780518	10.1316	A	0.696289	8.88316	A	0.780518	---	AL049983	---	Hs.597735	---	---	---	---
217290_at	---	7.04445	A	0.981445	11.3048	A	0.870361	5.83089	A	0.95166	---	AL030995	---	---	---	---	---	---
217293_at	---	92.5236	P	0.0185547	109.983	A	0.111572	146.832	A	0.111572	---	AF209975	---	---	---	---	---	---
217300_at	---	566.048	P	0.000244141	452.654	P	0.000732422	364.017	P	0.000732422	---	U80771	---	---	---	---	---	---
217306_at	---	28.3568	A	0.0771484	28.2574	P	0.0107422	2.67744	A	0.888428	---	AL031119	---	---	---	---	---	---
243360_at	---	129.247	P	0.00805664	165.839	P	0.0107422	224.633	P	0.00415039	---	AL138240	---	Hs.668397	---	---	---	---
243359_at	---	38.3809	A	0.0805664	61.2176	A	0.366211	6.75728	A	0.72583	---	AI701857	---	Hs.202388	---	---	---	---
243356_at	---	902.364	P	0.000244141	978.706	P	0.000244141	1098.68	P	0.000244141	---	N34972	---	---	---	---	---	---
217311_at	---	4.53237	A	0.919434	3.95302	A	0.932373	4.00976	A	0.850342	---	AF086790	---	---	---	0006099 // tricarboxylic acid cycle // inferred from electronic annotation /// 0008152 // metabolic process // inferred from electronic annotation	---	0003994 // aconitate hydratase activity // inferred from electronic annotation /// 0051539 // 4 iron, 4 sulfur cluster binding // inferred from electronic annotation
243353_at	---	34.8605	P	0.0107422	95.4204	P	0.00195313	110.251	P	0.00292969	---	AA001364	---	---	---	---	---	---
215507_x_at	---	96.5186	P	0.0107422	113.28	P	0.0375977	63.0933	P	0.0107422	---	AL049985	---	---	---	---	---	---
243350_at	---	179.086	P	0.00292969	334.139	P	0.0012207	271.171	P	0.00292969	---	BE675229	---	Hs.665827	---	---	---	---
217313_at	---	507.395	P	0.0239258	459.508	P	0.0302734	581.701	P	0.0239258	---	AC004692	---	---	---	---	---	---
243348_at	---	57.8705	P	0.0239258	70.1087	M	0.0561523	59.6256	A	0.27417	---	T90348	---	---	---	---	---	---
243347_at	---	10.2486	A	0.567627	7.2476	A	0.780518	6.18197	A	0.828613	---	AW003107	---	---	---	---	---	---
243344_at	---	61.3973	A	0.19458	13.733	A	0.5	50.2222	A	0.246094	---	BE218142	---	Hs.207074	---	---	---	---
1554194_at	---	73.7081	A	0.27417	55.3612	A	0.466064	43.4481	A	0.432373	---	BC031867	---	Hs.553539	---	---	---	---
217322_x_at	---	280.017	P	0.0012207	374.637	P	0.00805664	336.628	P	0.00805664	---	AL024509	---	---	---	---	---	---
243342_at	---	27.3654	A	0.303711	26.585	A	0.398926	29.3494	A	0.303711	---	AI611635	---	---	---	---	---	---
243341_at	---	5.86734	A	0.753906	20.7801	A	0.567627	47.6428	A	0.5	---	N66045	---	---	---	---	---	---
211601_at	---	6.42925	A	0.567627	1.91982	A	0.980469	15.6073	A	0.780518	---	U25433	---	---	---	---	---	---
217324_at	---	95.3918	A	0.246094	152.439	A	0.129639	70.0779	A	0.171387	---	AL133099	---	Hs.672024	---	---	---	---
217327_at	---	9.89203	A	0.633789	14.5972	A	0.601074	9.99655	A	0.780518	---	AC005756	---	---	---	---	---	---
243338_at	---	445.871	P	0.00195312	456.721	P	0.00195313	587.687	P	0.000732422	---	AI674461	---	---	---	---	---	---
243335_at	---	11.973	A	0.5	4.78539	A	0.665527	13.1869	A	0.633789	---	BE764796	---	---	---	---	---	---
217328_at	---	4.79068	A	0.780518	38.1563	A	0.391113	3.59478	A	0.904785	---	AF009787	---	---	---	---	---	---
243333_at	---	56.196	P	0.0302734	73.5107	P	0.0185547	63.114	A	0.0952148	---	AI990016	---	---	---	---	---	---
243330_at	---	153.913	P	0.0302734	231.207	P	0.00585938	192.331	P	0.0375977	---	AW304000	---	---	---	---	---	---
243329_at	---	168.937	P	0.000732422	297.27	P	0.000244141	225.628	P	0.000244141	---	AI074450	---	Hs.656296	---	---	---	---
217329_x_at	---	1031.17	P	0.00585938	934.106	P	0.00585938	810.43	P	0.00585938	---	AF042164	---	---	---	---	---	---
1554214_at	---	55.6835	A	0.149658	30.7782	A	0.5	16.1523	A	0.533936	---	BC008699	---	---	---	---	---	---
243328_at	---	10.7264	A	0.665527	4.43636	A	0.780518	3.30079	A	0.828613	---	R14866	---	Hs.551550	---	---	---	---
243327_at	---	34.9656	A	0.19458	10.3817	A	0.592773	47.7631	M	0.0561523	---	N74195	---	Hs.659788	---	---	---	---
1554219_at	---	21.0028	A	0.665527	68.8162	A	0.533936	99.0739	A	0.366211	---	BC027448	---	---	---	---	---	---
1554220_a_at	---	71.3668	P	0.0461426	123.702	P	0.0375977	72.4295	A	0.129639	---	BC027448	---	---	---	---	---	---
243325_at	---	42.7135	A	0.19458	36.3041	A	0.19458	109.127	A	0.067627	---	AV722006	---	---	---	---	---	---
243322_at	---	39.16	A	0.219482	81.6703	A	0.067627	50.6951	A	0.0952148	---	AW444511	---	Hs.674465	---	---	---	---
243321_at	---	3.35036	A	0.904785	4.70301	A	0.904785	10.0056	A	0.780518	---	AA479749	---	---	---	---	---	---
217331_at	---	154.087	A	0.067627	212.559	P	0.0461426	239.618	A	0.111572	---	U63542	---	Hs.661427	---	0006508 // proteolysis // inferred from electronic annotation	---	0004181 // metallocarboxypeptidase activity // inferred from electronic annotation /// 0008270 // zinc ion binding // inferred from electronic annotation
211606_at	---	29.3413	A	0.27417	49.3479	A	0.246094	20.8615	A	0.19458	---	U43279	---	---	---	---	---	---
243320_at	---	22.7994	A	0.239258	35.3543	A	0.0952148	22.4508	A	0.067627	---	H09564	---	---	---	---	---	---
1554232_a_at	---	24.8205	A	0.567627	9.7861	A	0.633789	32.8437	A	0.466064	---	BC018433	---	Hs.703948	---	---	---	---
217333_at	---	5.50252	A	0.888428	3.69493	A	0.969727	4.14073	A	0.98584	---	AL031903	---	---	---	---	---	---
243319_at	---	89.8612	P	0.00195313	102.657	P	0.000244141	163.262	P	0.0012207	---	AI274981	---	---	---	---	---	---
217337_at	---	140.498	P	0.0185547	136.211	P	0.0185547	86.0688	P	0.0141602	---	AL021877	---	---	---	---	---	---
215502_at	---	7.85587	A	0.904785	7.29511	A	0.919434	4.28724	A	0.932373	---	R37655	---	Hs.194761	---	---	---	---
243317_at	---	43.2961	P	0.00585938	94.4006	P	0.00805664	71.6447	P	0.0239258	---	AA398544	---	Hs.571852	---	---	---	---
243315_at	---	151.846	P	0.00195313	211.605	P	0.00292969	272.276	P	0.00195313	---	AW022267	---	Hs.665088	---	---	---	---
217340_at	---	20.2466	P	0.0185547	43.4602	A	0.0805664	40.1733	P	0.00585938	---	AL024509	---	---	---	---	---	---
217343_at	---	16.4709	A	0.327393	18.8826	A	0.398926	6.97626	A	0.71875	---	AL034369	---	---	---	---	---	---
217344_at	---	61.235	P	0.0302734	78.1694	A	0.0805664	62.7664	A	0.067627	---	AL022163	---	---	---	---	---	---
217345_at	---	24.9219	P	0.0302734	21.1486	A	0.246094	19.3299	A	0.0805664	---	U91640	---	---	---	---	---	---
243314_at	---	68.4879	A	0.0952148	11.1907	A	0.432373	38.2362	A	0.246094	---	W90446	---	Hs.603199	---	---	---	---
217347_at	---	345.05	P	0.00195313	333.146	P	0.000244141	300.587	P	0.00805664	---	Z82202	---	---	---	---	---	---
217351_at	---	33.45	A	0.27417	29.0459	A	0.432373	6.10027	A	0.466064	---	AL024458	---	---	---	---	---	---
243308_at	---	446.298	P	0.0012207	487.427	P	0.000244141	520.555	P	0.000244141	---	AA659016	---	---	---	---	---	---
217352_at	---	110.684	A	0.129639	99.4169	A	0.111572	129.996	A	0.149658	---	AL050308	---	---	---	---	---	---
217353_at	---	125.957	P	0.00415039	210.381	P	0.000732422	203.103	P	0.00195313	---	AL022097	---	---	---	---	---	---
243307_at	---	4.80006	A	0.633789	6.06882	A	0.423828	3.09275	A	0.466064	---	AA916935	---	Hs.666226	---	---	---	---
243305_at	---	376.45	P	0.000244141	566.43	P	0.00292969	561.346	P	0.0012207	---	AA903710	---	Hs.603982	---	---	---	---
217355_at	---	40.1531	A	0.129639	35.9331	A	0.334473	6.19737	A	0.5	---	AL022313	---	---	---	---	---	---
243303_at	---	397.747	P	0.000244141	497.954	P	0.000244141	662.922	P	0.000244141	---	AA811657	---	---	---	---	---	---
243302_at	---	41.3867	P	0.0302734	67.1607	P	0.00415039	49.8608	A	0.19458	---	AI452738	---	---	---	---	---	---
217357_at	---	10.1003	A	0.828613	6.64869	A	0.932373	40.0459	A	0.466064	---	AB028239	---	---	---	---	---	---
217361_at	---	66.1884	A	0.334473	50.6455	A	0.466064	64.6092	A	0.129639	---	X73110	---	---	---	---	---	---
1554266_at	---	114.317	P	0.00195313	170.685	P	0.00415039	161.998	P	0.000732422	---	BC033643	---	---	---	---	---	---
243300_at	---	107.375	A	0.129639	107.49	A	0.067627	121.693	P	0.0461426	---	BF509191	---	Hs.673552	---	---	---	---
217363_x_at	---	231.716	P	0.0185547	228.473	A	0.067627	455.168	A	0.171387	---	AL031313	---	---	---	---	---	---
243299_at	---	2.98301	A	0.74707	11.9278	A	0.5	25.2707	A	0.398926	---	AW167087	---	Hs.734016	---	---	---	---
243298_at	---	67.3026	A	0.246094	126.976	A	0.149658	143.523	A	0.246094	---	AW243449	---	---	---	---	---	---
243297_at	---	6.08827	A	0.932373	12.0008	A	0.780518	11.8887	A	0.753906	---	AI498610	---	---	---	---	---	---
243293_at	---	264.778	P	0.0012207	340.2	P	0.000244141	344.455	P	0.0012207	---	AA765786	---	Hs.652616	---	---	---	---
243291_at	---	101.744	A	0.219482	166.983	A	0.219482	140.692	A	0.19458	---	AA700870	---	Hs.655845	---	---	---	---
243290_at	---	8.48259	A	0.601074	47.1656	A	0.366211	66.3603	A	0.567627	---	AV700541	---	---	---	---	---	---
217364_x_at	---	185.426	P	0.00390625	183.651	P	0.0185547	173.878	P	0.0141602	---	AL031313	---	---	---	---	---	---
1554281_at	---	3.82642	A	0.80542	23.7105	A	0.357666	11.7954	A	0.567627	---	BC019703	---	---	---	---	---	---
243289_at	---	11.407	A	0.357666	30.4894	A	0.144775	36.7651	P	0.0461426	---	AV703360	---	---	---	---	---	---
243286_at	---	352.696	P	0.00292969	543.516	P	0.00585938	482.222	P	0.0012207	---	AA682674	---	Hs.657069	---	---	---	---
243284_at	---	111.466	P	0.00292969	125.24	P	0.00415039	110.149	P	0.0012207	---	AW272170	---	---	---	---	---	---
217366_at	---	3.33896	A	0.828613	5.63213	A	0.633789	22.141	A	0.696289	---	Z37994	---	---	---	---	---	---
217368_at	---	137.402	P	0.0461426	176.309	P	0.0302734	128.205	P	0.0107422	---	X69909	---	---	---	---	---	---
243281_at	---	23.13	A	0.533936	27.986	A	0.334473	80.5981	A	0.171387	---	AW188311	---	Hs.128619	---	---	---	---
243280_at	---	390.616	P	0.0107422	528.673	P	0.00805664	667.092	P	0.00585938	---	AW444619	---	Hs.655930	---	---	---	---
243279_at	---	96.2988	P	0.0107422	55.9387	A	0.0805664	86.921	P	0.0239258	---	AI417007	---	Hs.561542	---	---	---	---
217372_at	---	2.57356	A	0.976074	12.3595	A	0.665527	6.31335	A	0.850342	---	Y09908	---	---	---	0001779 // natural killer cell differentiation // inferred from electronic annotation /// 0001866 // NK T cell proliferation // inferred from electronic annotation /// 0006954 // inflammatory response // inferred from electronic annotation /// 0006955 // immune response // inferred from electronic annotation /// 0006955 // immune response // traceable author statement /// 0007165 // signal transd…	0005576 // extracellular region // inferred from electronic annotation /// 0005576 // extracellular region // non-traceable author statement /// 0005615 // extracellular space // inferred from electronic annotation /// 0005615 // extracellular space // traceable author statement /// 0005634 // nucleus // inferred from electronic annotation /// 0005654 // nucleoplasm // inferred from direct assay …	0005125 // cytokine activity // --- /// 0005125 // cytokine activity // inferred from electronic annotation /// 0005126 // cytokine receptor binding // inferred from electronic annotation /// 0005515 // protein binding // inferred from physical interaction
243275_at	---	91.339	P	0.00292969	104.684	P	0.00805664	121.215	P	0.00585938	---	BE644666	---	---	---	---	---	---
243274_x_at	---	0.639427	A	0.969727	0.790427	A	0.975098	0.290162	A	0.998779	---	AW083060	---	Hs.559317	---	---	---	---
217375_at	---	37.1845	P	0.00585938	40.8358	M	0.0561523	40.3726	P	0.0375977	---	Z93929	---	---	---	---	---	---
243273_at	---	13.7986	A	0.246094	0.985364	A	0.98584	11.3722	A	0.525391	---	AW970985	---	Hs.675601	---	---	---	---
243271_at	---	10.5118	A	0.72583	51.9754	A	0.398926	41.4396	A	0.5	---	AI064690	---	Hs.667766	---	---	---	---
243267_x_at	---	51.1832	A	0.432373	23.7124	A	0.466064	62.5212	A	0.27417	---	AI127295	---	Hs.137274	---	---	---	---
243266_at	---	128.178	A	0.246094	179.728	A	0.334473	149.991	A	0.219482	---	AW205384	---	Hs.673431	---	---	---	---
215494_at	---	11.5214	A	0.601074	50.3251	P	0.0302734	24.4909	A	0.246094	---	AF174394	---	Hs.545720	---	---	---	---
243262_at	---	44.6948	P	0.0185547	78.4344	P	0.0141602	98.7688	P	0.000732422	---	AA434097	---	---	---	---	---	---
217379_at	---	7876.73	P	0.0239258	6619.02	P	0.0185547	6842.01	P	0.0185547	---	AL121934	---	---	---	---	---	---
243258_at	---	94.7669	A	0.19458	139.318	A	0.171387	104.877	A	0.246094	---	AW291521	---	---	---	---	---	---
243257_at	---	12.6996	A	0.665527	0.681584	A	0.991943	4.11775	A	0.80542	---	AA806776	---	Hs.665537	---	---	---	---
243255_at	---	10.349	A	0.567627	61.9625	A	0.0952148	29.9322	A	0.246094	---	AW300085	---	---	---	---	---	---
243253_at	---	195.298	P	0.000244141	168.935	P	0.000244141	366.263	P	0.000244141	---	AA699346	---	---	---	---	---	---
243252_at	---	32.6334	P	0.0461426	27.8925	A	0.0952148	45.9617	M	0.0561523	---	AA173465	---	---	---	---	---	---
243250_at	---	33.4132	A	0.12915	8.20179	A	0.358887	28.7202	A	0.129639	---	AI922173	---	---	---	---	---	---
243249_at	---	610.012	P	0.000244141	747.066	P	0.000244141	954.752	P	0.000244141	---	AL040360	---	Hs.663508	---	---	---	---
217385_at	---	11.0541	A	0.5	8.41393	A	0.665527	50.609	A	0.129639	---	AL023773	---	---	---	---	---	---
243247_at	---	17.9656	A	0.219482	27.5352	P	0.0302734	17.2151	A	0.19458	---	AI075194	---	Hs.599235	---	---	---	---
243246_at	---	79.9451	P	0.0141602	121.931	P	0.00292969	113.308	P	0.000732422	---	AI478235	---	Hs.720495	---	---	---	---
217390_x_at	---	93.8795	A	0.27417	160.828	A	0.219482	74.0656	A	0.19458	---	AJ275371	---	---	---	---	---	---
243242_at	---	32.2643	A	0.334473	8.9177	A	0.601074	35.9764	A	0.366211	---	BE856562	---	---	---	---	---	---
243240_at	---	190.623	P	0.00195313	332.802	P	0.000244141	179.029	P	0.0012207	---	R37780	---	---	---	---	---	---
217391_x_at	---	21.4614	A	0.567627	32.3247	A	0.601074	87.5088	A	0.466064	---	X72882	---	---	---	---	---	---
243236_at	---	84.578	P	0.0302734	84.175	P	0.0302734	112.096	P	0.0141602	---	AA807545	---	Hs.602175	---	---	---	---
243233_at	---	154.225	P	0.0185547	139.291	P	0.0141602	200.169	P	0.00585938	---	AI701943	---	Hs.658674	---	---	---	---
217392_at	---	3.43946	A	0.932373	2.1086	A	0.969727	2.63842	A	0.870361	---	AL024493	---	---	---	---	---	---
243232_at	---	8.7781	A	0.687988	16.3268	A	0.366211	1.88187	A	0.884033	---	AW139588	---	Hs.673013	---	---	---	---
243230_at	---	80.8312	A	0.0952148	73.1516	A	0.219482	107.612	A	0.0952148	---	AA918375	---	Hs.672307	---	---	---	---
243229_at	---	178.987	P	0.00292969	120.448	P	0.0302734	193.389	P	0.00585938	---	AI147535	---	---	---	---	---	---
243227_at	---	8.18287	A	0.780518	13.3377	A	0.696289	5.6337	A	0.850342	---	AI203608	---	---	---	---	---	---
243226_at	---	70.9221	P	0.0231934	81.7522	A	0.111572	106.876	P	0.0375977	---	N53548	---	Hs.659499	---	---	---	---
217396_at	---	20.0849	A	0.466064	27.1273	A	0.398926	37.3916	A	0.567627	---	AL133075	---	Hs.610976	---	---	---	---
217400_at	---	14.6247	A	0.213379	35.5018	A	0.111572	4.20312	A	0.398926	---	AL034410	---	---	---	---	---	---
243220_at	---	52.2446	A	0.246094	54.1673	A	0.466064	54.643	A	0.246094	---	BE465243	---	Hs.411848	---	---	---	---
217401_at	---	4.40076	A	0.753906	7.41107	A	0.72583	1.46634	A	0.888428	---	AL035555	---	---	---	---	---	---
243218_at	---	72.43	A	0.0952148	108.841	P	0.0375977	79.9212	P	0.0461426	---	AI424847	---	Hs.655072	---	---	---	---
243217_at	---	195.625	P	0.00415039	193.151	P	0.00195313	234.868	P	0.00195312	---	AI681312	---	---	---	---	---	---
243216_x_at	---	439.563	P	0.0012207	631.204	P	0.000244141	751.038	P	0.000244141	---	T87178	---	Hs.656056	---	---	---	---
243215_at	---	26.5984	A	0.466064	13.984	A	0.601074	11.2124	A	0.753906	---	BF508208	---	Hs.678264	---	---	---	---
217402_at	---	1.01322	A	0.932373	2.26998	A	0.943848	2.15936	A	0.919434	---	AL031732	---	---	---	---	---	---
243212_at	---	8.3463	A	0.850342	13.4453	A	0.828613	15.1879	A	0.72583	---	BF510109	---	---	---	---	---	---
243211_at	---	19.3968	A	0.366211	4.66087	A	0.466064	14.7326	A	0.466064	---	H06497	---	Hs.561454	---	---	---	---
217406_at	---	111.425	P	0.00805664	113.313	P	0.0302734	103.483	A	0.0805664	---	AL021937	---	---	---	---	---	---
243210_at	---	226.825	M	0.0561523	264.667	P	0.0302734	327.435	A	0.067627	---	BF062694	---	Hs.665333	---	---	---	---
217416_x_at	---	250.553	P	0.0185547	225.292	P	0.0141602	259.573	P	0.0141602	---	AK000918	---	---	---	---	---	---
211637_x_at	---	56.0851	A	0.219482	45.5266	A	0.567627	16.5531	A	0.72583	---	L23516	---	Hs.703938	---	---	---	---
243207_at	---	2.46355	A	0.929199	9.05851	A	0.80542	27.2977	A	0.5	---	AV724916	---	Hs.658005	---	---	---	---
217423_at	---	38.8721	A	0.219482	53.7048	A	0.219482	64.3328	A	0.246094	---	AK000257	---	Hs.610963	---	---	---	---
243205_at	---	58.8012	A	0.466064	34.2012	A	0.432373	83.0191	A	0.303711	---	AW014327	---	Hs.221951	---	---	---	---
243203_at	---	141.521	A	0.111572	116.062	A	0.219482	138.286	A	0.0805664	---	BE884916	---	---	---	---	---	---
206659_at	---	174.58	M	0.0561523	206.724	P	0.0302734	260.52	P	0.0185547	---	NM_025024	---	---	---	---	---	---
243202_at	---	4.43139	A	0.981445	5.18406	A	0.932373	5.29328	A	0.870361	---	BE672014	---	---	---	---	---	---
243199_at	---	32.281	A	0.5	12.3972	A	0.828613	25.5836	A	0.366211	---	BF512915	---	---	---	---	---	---
217424_at	---	5.57828	A	0.904785	4.10422	A	0.943848	7.1839	A	0.904785	---	AL122122	---	Hs.541517	---	---	---	---
243197_at	---	23.8884	A	0.303711	57.7044	A	0.219482	49.1887	A	0.27417	---	AI150518	---	Hs.143629	---	---	---	---
243193_at	---	5.53215	A	0.432373	25.5502	A	0.398926	18.0862	A	0.601074	---	AI248850	---	---	---	---	---	---
1554372_at	---	39.1297	A	0.303711	76.7329	A	0.19458	104.373	A	0.067627	---	BC043600	---	---	---	---	---	---
1554374_at	---	5.40468	A	0.953857	9.58404	A	0.850342	12.8226	A	0.72583	---	BC029062	---	---	---	---	---	---
243192_at	---	4.22598	A	0.80542	18.504	A	0.466064	44.5426	A	0.466064	---	AA683356	---	---	---	---	---	---
243190_at	---	27.7925	A	0.111572	2.07953	A	0.845215	2.80088	A	0.567627	---	AI654853	---	---	---	---	---	---
211638_at	---	4.63616	A	0.888428	3.45112	A	0.99707	2.31942	A	0.780518	---	L23517	---	Hs.703938	---	---	---	---
243187_at	---	7.74406	A	0.828613	8.61329	A	0.753906	21.1147	A	0.533936	---	AA888821	---	Hs.666142	---	---	---	---
243186_at	---	63.9873	A	0.0805664	34.0445	A	0.303711	39.0486	A	0.398926	---	AI523857	---	---	---	---	---	---
243185_at	---	85.2575	M	0.0561523	112.736	M	0.0561523	88.9621	A	0.246094	---	AA804267	---	---	---	---	---	---
243184_at	---	252.812	P	0.000244141	362.592	P	0.000732422	421.947	P	0.000732422	---	AW173166	---	---	---	---	---	---
243183_at	---	113.359	P	0.00195313	64.3277	P	0.000732422	68.8215	P	0.00415039	---	R49462	---	Hs.657154	---	---	---	---
243182_at	---	45.2507	A	0.067627	60.9484	A	0.246094	62.305	A	0.129639	---	AA601042	---	Hs.663918	---	---	---	---
217426_at	---	105.136	A	0.0952148	182.359	A	0.5	256.777	A	0.149658	---	L11372	---	---	---	0007155 // cell adhesion // inferred from electronic annotation /// 0007156 // homophilic cell adhesion via plasma membrane adhesion molecules // inferred from electronic annotation /// 0016339 // calcium-dependent cell-cell adhesion via plasma membrane cell adhesion molecules // non-traceable author statement	0005886 // plasma membrane // inferred from electronic annotation /// 0016020 // membrane // inferred from electronic annotation /// 0016020 // membrane // non-traceable author statement /// 0016021 // integral component of membrane // inferred from electronic annotation /// 0070062 // extracellular exosome // inferred from direct assay	0005509 // calcium ion binding // inferred from electronic annotation
211641_x_at	---	48.5705	A	0.0952148	104.316	A	0.107178	46.6203	A	0.303711	---	L06101	---	Hs.595878	---	---	---	---
243180_at	---	2.81996	A	0.919434	4.14653	A	0.904785	7.01185	A	0.904785	---	AW452392	---	---	---	---	---	---
217429_at	---	24.1474	A	0.27417	13.0121	A	0.466064	9.34727	A	0.567627	---	AL049307	---	Hs.649502	---	---	---	---
243179_at	---	78.0637	P	0.00292969	118.121	P	0.00195313	127.464	P	0.0012207	---	BG231554	---	Hs.408455	---	---	---	---
215488_at	---	5.47864	A	0.753906	5.25155	A	0.870361	3.06434	A	0.850342	---	AF052095	---	Hs.657897	---	---	---	---
243178_at	---	177.986	P	0.0302734	211.895	P	0.00585938	149.266	A	0.067627	---	AW969703	---	---	---	---	---	---
243177_at	---	2.72987	A	0.696289	26.2807	A	0.533936	6.86779	A	0.601074	---	AI912225	---	---	---	---	---	---
215484_at	---	83.3245	A	0.149658	131.447	A	0.0805664	65.0181	A	0.219482	---	AF070538	---	Hs.655755	---	---	---	---
243174_at	---	41.1118	M	0.0537109	48.2755	P	0.0461426	32.5817	A	0.111572	---	AI733637	---	Hs.547695	---	---	---	---
217435_x_at	---	52.5888	A	0.149658	53.9004	A	0.27417	34.0191	A	0.366211	---	Y15916	---	---	---	---	---	---
243172_at	---	15.0284	A	0.466064	4.8665	A	0.80542	33.5418	A	0.334473	---	AI079944	---	---	---	---	---	---
1554403_a_at	---	3.28443	A	0.696289	23.1594	A	0.567627	34.4539	A	0.533936	---	BC011941	---	Hs.553957	---	---	---	---
1554404_a_at	---	4.90422	A	0.962402	6.59362	A	0.989258	4.84818	A	0.991943	---	BC018499	---	---	---	---	---	---
243170_at	---	86.9376	P	0.000732422	149.285	P	0.00195313	212.677	P	0.00195313	---	AW291545	---	---	---	---	---	---
217438_at	---	30.2779	A	0.246094	30.5501	A	0.398926	21.2844	A	0.303711	---	D25272	---	Hs.661091	---	---	---	---
243169_at	---	175.099	P	0.0012207	184.852	P	0.000732422	195.739	P	0.000732422	---	AA702415	---	---	---	---	---	---
243168_at	---	6.09641	A	0.888428	3.65857	A	0.969727	3.82376	A	0.960449	---	AI916532	---	---	---	---	---	---
1570469_at	---	12.2532	A	0.334473	24.0077	A	0.129639	20.2764	A	0.466064	---	BC017988	---	---	---	---	---	---
211646_at	---	2.56157	A	0.72583	3.06816	A	0.798828	25.7995	A	0.556641	---	L14453	---	Hs.512292	---	---	---	---
217440_at	---	11.9796	A	0.19458	3.94614	A	0.601074	38.9809	M	0.0561523	---	AL049342	---	Hs.545039	---	---	---	---
243164_s_at	---	3.03227	A	0.72583	2.77509	A	0.633789	0.584764	A	0.850342	---	AI742982	---	Hs.87384	---	---	---	---
243162_at	---	115.166	P	0.000244141	148.349	P	0.00195313	158.506	P	0.000244141	---	AI140860	---	---	---	---	---	---
217444_at	---	52.9266	A	0.432373	20.252	A	0.5	18.0064	A	0.696289	---	AL080086	---	Hs.580794	---	---	---	---
243160_at	---	5.09047	A	0.72583	13.5975	A	0.5	9.61084	A	0.665527	---	N92818	---	Hs.659943	---	---	---	---
243159_x_at	---	6.13496	A	0.633789	0.768719	A	0.533936	10.7375	A	0.219482	---	AI247495	---	Hs.593979	---	---	---	---
217446_x_at	---	336.865	P	0.000244141	459.876	P	0.000732422	545.281	P	0.00415039	---	AL080160	---	Hs.554681	---	---	---	---
243158_at	---	192.595	P	0.000732422	265.131	P	0.000732422	302.794	P	0.000732422	---	AV700081	---	---	---	---	---	---
243157_at	---	13.5207	A	0.688721	41.2754	A	0.633789	21.6801	A	0.72583	---	BF435124	---	Hs.657800	---	---	---	---
243156_at	---	66.2023	A	0.27417	19.3039	A	0.567627	44.3182	A	0.334473	---	AI056787	---	Hs.38894	---	---	---	---
243154_at	---	32.0964	A	0.219482	53.2014	A	0.398926	59.7263	A	0.398926	---	AA215381	---	Hs.86650	---	---	---	---
217449_at	---	47.6398	P	0.0461426	88.1934	P	0.0185547	91.7636	P	0.0461426	---	AL137284	---	---	---	---	---	---
211649_x_at	---	13.1711	A	0.72583	48.2182	A	0.366211	40.8527	A	0.72583	---	L14456	---	Hs.719897	---	---	---	---
243150_at	---	104.815	P	0.00805664	106.146	P	0.00805664	151.932	P	0.00415039	---	AI630830	---	Hs.461497	---	---	---	---
243149_at	---	208.35	P	0.000244141	301.937	P	0.000244141	293.065	P	0.000244141	---	AI467945	---	Hs.669156	---	---	---	---
243148_at	---	5.24874	A	0.850342	9.22766	A	0.696289	4.43412	A	0.888428	---	AA007423	---	---	---	---	---	---
243147_x_at	---	595.727	P	0.0302734	755.144	P	0.00585938	1001.47	P	0.00585938	---	AW118707	---	Hs.601919	---	---	---	---
217451_at	---	3.00673	A	0.904785	5.63103	A	0.72583	1.88144	A	0.976074	---	AF042162	---	Hs.574158	---	---	---	---
217453_at	---	78.8983	M	0.0561523	82.9778	A	0.19458	68.2976	A	0.19458	---	AL133089	---	Hs.564060	---	---	---	---
217458_at	---	11.4631	A	0.780518	15.4976	A	0.904785	4.98375	A	0.976074	---	AL137435	---	---	---	---	---	---
243145_at	---	40.0471	A	0.432373	81.2521	A	0.398926	23.186	A	0.432373	---	AI075053	---	---	---	---	---	---
243144_at	---	41.6923	A	0.246094	45.5266	A	0.0805664	30.9129	A	0.303711	---	AI393345	---	Hs.116215	---	---	---	---
217459_at	---	21.1333	A	0.5	44.4605	A	0.334473	41.8325	A	0.366211	---	AL137292	---	Hs.274573	---	---	---	---
1554448_at	---	350.555	P	0.00195313	271.798	P	0.00195313	306.239	P	0.00195313	---	BC029480	---	---	---	---	---	---
243138_at	---	101.683	P	0.0461426	95.9477	A	0.111572	126.013	A	0.0651855	---	BF196924	---	Hs.708116	---	---	---	---
243137_at	---	114.283	P	0.0356445	166.092	P	0.0185547	107.074	M	0.0561523	---	AW451838	---	---	---	---	---	---
243134_at	---	333.632	P	0.000732422	358.738	P	0.0012207	448.841	P	0.000732422	---	AW190862	---	---	---	---	---	---
217461_x_at	---	157.94	A	0.129639	214.433	A	0.067627	209.253	P	0.0290527	---	M90355	---	---	---	---	---	---
243131_x_at	---	10.4297	A	0.665527	14.3525	A	0.72583	11.633	A	0.696289	---	AW293961	---	---	---	---	---	---
243130_at	---	27.2408	A	0.246094	14.7405	A	0.432373	16.8909	A	0.212891	---	AA534722	---	Hs.720948	---	---	---	---
217464_at	---	14.866	A	0.466064	11.9031	A	0.601074	4.9471	A	0.567627	---	L48784	---	---	---	---	---	---
217467_at	---	43.7024	P	0.0461426	133.381	P	0.0285645	150.505	P	0.0375977	---	M90356	---	---	---	---	---	---
243126_x_at	---	16.8354	A	0.239014	14.4522	A	0.239258	19.6008	A	0.219482	---	AW452782	---	---	---	---	---	---
243125_x_at	---	39.818	A	0.149658	44.9572	P	0.0461426	59.1269	P	0.0239258	---	R43896	---	Hs.696420	---	---	---	---
217470_at	---	11.1824	A	0.601074	2.12365	A	0.780518	2.32132	A	0.665527	---	AL157490	---	Hs.610991	---	---	---	---
243123_at	---	16.3659	A	0.665527	33.6346	A	0.665527	5.84807	A	0.657715	---	BF732649	---	Hs.635285	---	---	---	---
217472_at	---	94.7158	A	0.303711	58.9354	A	0.366211	31.9618	A	0.601074	---	J02963	---	---	---	---	---	---
243121_x_at	---	249.579	P	0.00195313	783.59	P	0.00292969	446.217	P	0.00195313	---	AI869296	---	---	---	---	---	---
243120_at	---	17.2056	A	0.633789	48.9067	A	0.466064	52.597	A	0.303711	---	AI459261	---	---	---	---	---	---
243119_at	---	1.27214	A	0.919434	4.29722	A	0.753906	3.4905	A	0.753906	---	AA810156	---	---	---	---	---	---
217474_at	---	36.5515	A	0.149658	43.8879	A	0.219482	79.7812	P	0.0239258	---	AL117652	---	---	---	---	---	---
217482_at	---	368.026	P	0.00292969	501.755	P	0.00292969	497.383	P	0.00195313	---	AK021987	---	Hs.636860	---	---	---	---
243117_at	---	51.0658	A	0.0805664	24.0605	A	0.19458	26.0802	A	0.219482	---	AL038973	---	---	---	---	---	---
243115_at	---	4.65699	A	0.828613	11.7282	A	0.45752	26.9913	A	0.5	---	AI633618	---	Hs.661005	---	---	---	---
217490_at	---	197.098	P	0.0302734	157.617	P	0.0375977	90.5951	P	0.0302734	---	AL049301	---	---	---	---	---	---
243114_at	---	27.6807	A	0.303711	62.6208	A	0.171387	39.0543	A	0.171387	---	BE671117	---	---	---	---	---	---
243113_at	---	126.126	A	0.129639	148.166	M	0.0561523	219.433	P	0.0185547	---	AI701590	---	Hs.672212	---	---	---	---
215479_at	---	175.725	P	0.0239258	207.881	P	0.0107422	275.352	P	0.0012207	---	AK000787	---	Hs.663736	---	---	---	---
217494_s_at	---	102.042	P	0.000244141	156.858	P	0.00195312	92.3199	P	0.00805664	---	AF023139	---	---	---	---	---	---
243112_at	---	154.403	P	0.0141602	253.115	P	0.0107422	292.208	P	0.00415039	---	AW419349	---	---	---	---	---	---
243111_at	---	177.467	P	0.00805664	185.124	P	0.00292969	183.059	P	0.0185547	---	AF150317	---	Hs.743844	---	---	---	---
233875_at	---	4.4294	A	0.665527	3.15045	A	0.71875	18.4775	P	0.0185547	---	AF143888	---	Hs.676455	---	---	---	---
217506_at	---	504.201	P	0.00292969	690.385	P	0.00292969	912.011	P	0.0012207	---	H49382	---	Hs.731901	---	---	---	---
243105_at	---	89.5075	A	0.067627	86.4015	A	0.067627	122.395	P	0.0375977	---	BE219151	---	Hs.673505	---	---	---	---
215477_at	---	42.2666	A	0.0952148	75.4382	A	0.111572	77.2538	P	0.0239258	---	H49077	---	Hs.331147	---	---	---	---
217519_at	---	103.546	P	0.000732422	197.95	P	0.000244141	164.809	P	0.000244141	---	AI246331	---	---	---	---	---	---
217524_x_at	---	3.94248	A	0.466064	5.95593	A	0.567627	17.0386	A	0.0805664	---	AA018923	---	Hs.633798	---	---	---	---
243102_at	---	10.5457	A	0.753906	27.0848	A	0.753906	51.0261	A	0.753906	---	AI911957	---	Hs.655836	---	---	---	---
243097_x_at	---	80.8442	A	0.129639	78.5884	A	0.067627	90.9985	A	0.149658	---	R55769	---	---	---	---	---	---
243094_at	---	41.7126	A	0.601074	18.9013	A	0.696289	54.3347	A	0.567627	---	BF509416	---	---	---	---	---	---
217531_at	---	5.95123	A	0.845215	5.18228	A	0.80542	2.3976	A	0.870361	---	AW301775	---	---	---	---	---	---
243091_at	---	188.259	P	0.0185547	236.963	P	0.0185547	284.577	P	0.00805664	---	BF435599	---	Hs.655910	---	---	---	---
243090_at	---	97.3044	A	0.067627	167.315	P	0.00415039	197.836	P	0.0302734	---	AA534466	---	Hs.663495	---	---	---	---
243089_at	---	104.351	P	0.00585938	122.646	P	0.0141602	93.8353	P	0.0185547	---	AA551114	---	---	---	---	---	---
243088_at	---	498.055	P	0.000244141	573.096	P	0.000244141	655.838	P	0.000244141	---	W84667	---	---	---	---	---	---
243086_at	---	19.8794	A	0.533936	49.1448	A	0.27417	35.9984	A	0.212891	---	AI288715	---	---	---	---	---	---
243085_at	---	23.3641	A	0.466064	4.0507	A	0.80542	20.6207	A	0.398926	---	AW237045	---	Hs.673547	---	---	---	---
217532_x_at	---	18.8702	A	0.850342	19.9443	A	0.80542	64.1591	A	0.696289	---	AW268081	---	Hs.667750	---	---	---	---
243079_x_at	---	28.7498	A	0.601074	59.0589	A	0.466064	17.9627	A	0.601074	---	BE672168	---	Hs.279472	---	---	---	---
243078_at	---	141.967	P	0.00195313	180.286	P	0.00195313	118.822	P	0.000244141	---	AW006258	---	---	---	---	---	---
243075_at	---	9.08798	A	0.904785	59.9998	A	0.601074	20.9669	A	0.850342	---	AW292940	---	Hs.720750	---	---	---	---
243074_at	---	238.138	P	0.0185547	217.231	P	0.0302734	289.193	P	0.0302734	---	N48990	---	---	---	---	---	---
243073_at	---	121.058	A	0.219482	123.008	A	0.27417	124.288	A	0.219482	---	AW070391	---	Hs.655960	---	---	---	---
243072_at	---	53.4183	A	0.303711	85.1973	A	0.27417	69.7428	A	0.111572	---	AI733828	---	Hs.667799	---	---	---	---
217535_at	---	3.96719	A	0.962402	5.05684	A	0.865234	40.6273	A	0.533936	---	AV720514	---	Hs.741724	---	---	---	---
217536_x_at	---	61.9168	P	0.00805664	99.4052	P	0.0185547	140.132	P	0.00195313	---	M78162	---	---	---	---	---	---
217537_x_at	---	25.7532	A	0.19458	28.097	A	0.303711	41.4333	A	0.0952148	---	M78162	---	Hs.632855	---	---	---	---
243069_at	---	68.4945	A	0.129639	81.7617	A	0.111572	96.1036	A	0.0805664	---	AL040222	---	---	---	---	---	---
243068_at	---	53.3923	A	0.0952148	65.4638	P	0.00195313	79.0479	P	0.00292969	---	AW166847	---	Hs.652662	---	---	---	---
243067_at	---	304.669	P	0.0239258	408.077	P	0.0239258	423.632	P	0.00585938	---	BG290999	---	Hs.736226	---	---	---	---
217544_at	---	121.761	P	0.00195313	196.824	P	0.00195313	137.467	P	0.00585938	---	AA768909	---	---	---	---	---	---
243065_at	---	63.5342	P	0.0302734	90.3744	P	0.0107422	66.2334	A	0.0805664	---	AA809449	---	Hs.636397	---	---	---	---
215476_at	---	132.475	M	0.0561523	179.993	A	0.0805664	183.55	A	0.0805664	---	AF052103	---	Hs.159157	---	---	---	---
215475_at	---	7.56812	A	0.533936	25.0823	A	0.246094	20.5933	A	0.366211	---	AK022094	---	Hs.735208	---	---	---	---
243064_at	---	16.1937	A	0.525635	31.3217	A	0.334473	26.1465	A	0.149658	---	BF055279	---	Hs.664632	---	---	---	---
243063_at	---	114.444	P	0.000732422	126.837	P	0.0141602	142.941	P	0.0185547	---	BF109773	---	---	---	---	---	---
243060_at	---	4.04211	A	0.567627	2.65895	A	0.844727	22.2588	A	0.334473	---	R59989	---	---	---	---	---	---
243058_at	---	12.2469	A	0.828613	28.3136	A	0.80542	20.1527	A	0.80542	---	AI346930	---	---	---	---	---	---
243057_at	---	31.0264	A	0.0805664	76.1724	P	0.0107422	66.5999	P	0.00805664	---	AI923673	---	Hs.434284	---	---	---	---
217554_at	---	86.3838	P	0.0141602	107.688	P	0.0375977	112.228	P	0.0302734	---	AV719355	---	---	---	---	---	---
215474_at	---	67.719	A	0.125732	84.0094	A	0.171387	118.418	A	0.067627	---	AK022094	---	Hs.735208	---	---	---	---
243055_at	---	293.281	P	0.000244141	420.647	P	0.000732422	381.058	P	0.000244141	---	BF514072	---	Hs.665466	---	---	---	---
243054_at	---	164.126	P	0.00585938	237.398	P	0.00195313	243.378	P	0.000244141	---	BF196963	---	Hs.673963	---	---	---	---
215473_at	---	15.1771	A	0.356934	7.76122	A	0.625488	45.1129	P	0.0302734	---	AF052140	---	Hs.667158	---	---	---	---
243050_at	---	43.826	A	0.303711	79.9705	A	0.188477	75.9103	A	0.129639	---	BG232090	---	Hs.669412	---	---	---	---
243049_at	---	31.1384	A	0.239258	46.0928	A	0.149658	140.601	P	0.0356445	---	AI791225	---	---	---	---	---	---
215468_at	---	102.253	P	0.0185547	55.5027	P	0.00292969	94.4786	P	0.0107422	---	AK001442	---	---	---	---	---	---
243046_at	---	530.265	P	0.000732422	616.276	P	0.000244141	747.397	P	0.000244141	---	BF679700	---	Hs.661554	---	---	---	---
243044_at	---	30.8948	A	0.567627	11.8611	A	0.633789	26.387	A	0.432373	---	AI962305	---	Hs.671927	---	---	---	---
243043_at	---	161.043	P	0.00292969	149.739	P	0.00415039	254.357	P	0.00415039	---	BF540795	---	Hs.623539	---	---	---	---
217569_x_at	---	49.6559	A	0.334473	59.0862	A	0.129639	48.1999	A	0.334473	---	AA017093	---	---	---	---	---	---
243041_s_at	---	1630.97	P	0.000244141	2370.91	P	0.000732422	1925.66	P	0.000732422	---	AI217028	---	Hs.705969	---	---	---	---
243040_at	---	11.6611	A	0.633789	30.1952	A	0.334473	16.8583	A	0.455811	---	AA760776	---	---	---	---	---	---
217570_x_at	---	33.1826	A	0.366211	13.7106	A	0.5	42.664	A	0.0805664	---	AV718487	---	---	---	---	---	---
243039_at	---	49.786	P	0.0302734	30.3969	A	0.111572	55.2298	A	0.171387	---	AI042377	---	---	---	---	---	---
217571_at	---	16.8803	A	0.5	8.48091	A	0.601074	5.52145	A	0.665527	---	AV661138	---	---	---	---	---	---
243037_at	---	591.644	P	0.000244141	725.315	P	0.000732422	776.285	P	0.0012207	---	AA830144	---	---	---	---	---	---
217572_at	---	2.82075	A	0.828613	3.94372	A	0.780518	3.77587	A	0.828613	---	AA654586	---	Hs.696880	---	---	---	---
217577_at	---	24.1012	A	0.171387	34.6615	A	0.246094	45.3412	A	0.129639	---	AW576871	---	Hs.670136	---	---	---	---
217578_at	---	86.0002	P	0.00195313	81.0385	P	0.000244141	111.72	P	0.000244141	---	AI679024	---	Hs.670136	---	---	---	---
217579_x_at	---	309.452	P	0.0185547	571.081	P	0.0302734	601.352	P	0.0185547	---	AW301806	---	Hs.659907	---	---	---	---
243034_at	---	36.8175	A	0.27417	6.19199	A	0.696289	13.2403	A	0.533936	---	AI963150	---	Hs.572684	---	---	---	---
243032_at	---	28.8859	A	0.303711	55.1314	A	0.27417	26.6727	A	0.466064	---	AI476542	---	Hs.661346	---	---	---	---
243031_at	---	114.129	P	0.00195313	240.097	P	0.0012207	108.36	P	0.000244141	---	N90377	---	Hs.733517	---	---	---	---
243030_at	---	335.658	P	0.0185547	496.275	P	0.0185547	479.503	P	0.0185547	---	AA211369	---	---	---	---	---	---
243028_x_at	---	0.468754	A	0.72583	1.29643	A	0.904785	0.891937	A	0.900635	---	BE045392	---	Hs.572729	---	---	---	---
217580_x_at	---	164.89	P	0.0239258	173.479	P	0.0302734	192.677	P	0.0141602	---	AW301806	---	Hs.659907	---	---	---	---
217581_at	---	13.4156	A	0.432373	29.5822	A	0.334473	69.7259	A	0.149658	---	AA741028	---	---	---	---	---	---
243025_at	---	86.7809	A	0.0952148	105.318	A	0.149658	135.429	A	0.19458	---	AL119189	---	---	---	---	---	---
217582_at	---	6.02482	A	0.567627	24.3777	A	0.19458	1.401	A	0.424072	---	AA018777	---	---	---	---	---	---
217586_x_at	---	906.988	P	0.000244141	1501.1	P	0.000244141	1527.17	P	0.000244141	---	N35922	---	---	---	---	---	---
243023_at	---	602.32	P	0.000244141	716.684	P	0.000244141	803.011	P	0.000244141	---	N34402	---	---	---	---	---	---
243022_at	---	88.9109	P	0.0375977	52.1985	A	0.303711	17.4934	A	0.533936	---	BF509158	---	Hs.573270	---	---	---	---
217587_at	---	27.0126	A	0.601074	55.356	A	0.559082	6.95268	A	0.688477	---	AI274196	---	---	---	---	---	---
243016_at	---	125.066	P	0.00195313	121.042	P	0.000732422	159.485	P	0.000244141	---	AW271958	---	Hs.661449	---	---	---	---
215466_at	---	67.4933	P	0.0439453	59.856	A	0.219482	37.142	A	0.432373	---	AF035314	---	Hs.664726	---	---	---	---
243014_at	---	9.20862	A	0.432373	38.0234	A	0.466064	50.1029	A	0.19458	---	AA705105	---	---	---	---	---	---
243013_at	---	229.917	P	0.0012207	277.945	P	0.000244141	308.156	P	0.000732422	---	AW439817	---	Hs.663480	---	---	---	---
243012_at	---	225.962	P	0.00195313	248.994	P	0.00195313	348.262	P	0.0012207	---	BF196252	---	Hs.677438	---	---	---	---
243006_at	---	246.001	P	0.000244141	399.396	P	0.000244141	463.268	P	0.000244141	---	BG222258	---	Hs.664520	---	---	---	---
243005_at	---	198.191	P	0.000732422	208.396	P	0.000244141	243.912	P	0.000244141	---	AI378685	---	Hs.458593	---	---	---	---
243004_at	---	73.3494	A	0.0805664	91.9985	A	0.246094	87.9797	P	0.0375977	---	AI939547	---	Hs.436143	---	---	---	---
243003_at	---	612.121	P	0.000244141	639.59	P	0.000244141	853.603	P	0.000244141	---	AV702197	---	Hs.657736	---	---	---	---
243002_at	---	75.2177	P	0.0078125	60.0269	M	0.0561523	102.615	P	0.00585938	---	BE466429	---	---	---	---	---	---
206559_x_at	---	39382.2	P	0.000244141	42925.5	P	0.000244141	41335.9	P	0.000244141	---	NM_001403	---	---	---	0006414 // translational elongation // inferred from electronic annotation	0005737 // cytoplasm // inferred from electronic annotation	0000166 // nucleotide binding // inferred from electronic annotation /// 0003746 // translation elongation factor activity // inferred from electronic annotation /// 0003924 // GTPase activity // inferred from electronic annotation /// 0005525 // GTP binding // inferred from electronic annotation
217604_at	---	597.261	P	0.000244141	481.631	P	0.000244141	611.179	P	0.000244141	---	AI086530	---	Hs.635110	---	---	---	---
217606_at	---	232.396	P	0.0239258	123.918	A	0.0952148	207.133	P	0.0302734	---	AI653960	---	---	---	---	---	---
242997_at	---	129.276	A	0.165771	130.028	M	0.064209	66.5252	A	0.27417	---	AW664311	---	---	---	---	---	---
242995_at	---	67.4574	A	0.0805664	119.572	A	0.0805664	101.15	A	0.0952148	---	AW976347	---	Hs.663486	---	---	---	---
242993_at	---	131.297	P	0.00292969	173.01	P	0.00805664	154.434	P	0.0107422	---	AI215629	---	Hs.661716	---	---	---	---
242990_at	---	226.084	P	0.00585938	293.519	P	0.00195313	381.6	P	0.000732422	---	AL038704	---	---	---	---	---	---
217615_at	---	211.541	M	0.0561523	302.317	P	0.0185547	294.362	P	0.0141602	---	BF448531	---	---	---	---	---	---
242983_at	---	212.592	P	0.000244141	317.981	P	0.000244141	329.597	P	0.000244141	---	AI806626	---	---	---	---	---	---
217616_at	---	25.7938	A	0.303711	13.6144	A	0.601074	27.3647	A	0.219482	---	AV763520	---	Hs.613488	---	---	---	---
217617_at	---	234.88	P	0.0302734	389.756	P	0.0302734	448.497	P	0.0239258	---	AW451711	---	Hs.663061	---	---	---	---
211691_x_at	---	209.845	A	0.219482	359.958	A	0.149658	191.216	A	0.246094	---	AF293339	---	Hs.703098	---	---	---	---
242978_x_at	---	256.85	M	0.0561523	329.305	P	0.0239258	405.758	P	0.0375977	---	N57929	---	Hs.48100	---	---	---	---
217619_x_at	---	406.967	P	0.00415039	504.996	P	0.00415039	353.288	P	0.0107422	---	AW474615	---	Hs.634276	---	---	---	---
242977_at	---	1.93691	A	0.80542	6.23921	A	0.5	15.1345	A	0.432373	---	AW297972	---	---	---	---	---	---
242976_at	---	52.0003	A	0.067627	64.1314	A	0.111572	58.3903	A	0.0805664	---	AA281619	---	---	---	---	---	---
242975_s_at	---	257.466	P	0.000732422	227.96	P	0.00195313	306.332	P	0.00195313	---	AV753357	---	Hs.659038	---	---	---	---
1554615_at	---	10.0337	A	0.72583	21.2061	A	0.432373	43.0695	A	0.246094	---	BC013935	---	---	---	---	---	---
242974_at	---	194.597	P	0.00805664	327.443	P	0.00805664	403.502	P	0.013916	---	AA446657	---	Hs.661764	---	---	---	---
217629_at	---	45.8427	P	0.00585938	76.9358	P	0.00805664	46.219	P	0.0375977	---	AA365670	---	Hs.660805	---	---	---	---
206548_at	---	37.0421	A	0.219482	28.2326	A	0.266602	29.2673	A	0.067627	---	NM_024880	---	---	---	---	---	---
1570335_at	---	59.2579	A	0.0952148	105.698	P	0.0185547	111.381	P	0.0185547	---	BC020904	---	Hs.684431	---	---	---	---
217638_at	---	47.7734	A	0.601074	110.486	A	0.533936	96.2656	A	0.466064	---	BF939092	---	---	---	---	---	---
242972_at	---	205.241	A	0.398926	188.771	A	0.334473	210.345	A	0.303711	---	AI022648	---	Hs.663638	---	---	---	---
217639_at	---	38.5498	A	0.0805664	22.884	A	0.246094	61.8895	A	0.171387	---	BF674749	---	Hs.636268	---	---	---	---
217643_x_at	---	376.815	P	0.00195313	360.4	P	0.000244141	392.319	P	0.000244141	---	AA443771	---	---	---	---	---	---
242971_at	---	97.2325	P	0.0302734	104.382	A	0.149658	127.223	P	0.0375977	---	BF514491	---	---	---	---	---	---
242968_at	---	512.572	P	0.00195313	554.371	P	0.00195313	912.956	P	0.0012207	---	AI791138	---	Hs.664521	---	---	---	---
1570332_at	---	15.425	A	0.696289	28.9665	A	0.27417	41.5667	A	0.5	---	BC015132	---	Hs.650499	---	---	---	---
242967_at	---	39.3156	A	0.0952148	43.8387	M	0.0561523	49.5167	A	0.171387	---	AI264125	---	---	---	---	---	---
242965_at	---	115.196	P	0.000244141	130.123	P	0.000244141	193.633	P	0.00292969	---	AI923944	---	---	---	---	---	---
242964_at	---	4752.36	P	0.000244141	5495.62	P	0.000244141	7270.43	P	0.000244141	---	AI421677	---	Hs.161332	---	---	---	---
1554636_at	---	28.4351	P	0.0078125	20.5403	A	0.19458	59.7603	P	0.00415039	---	BC032569	---	---	---	---	---	---
217648_at	---	75.9042	A	0.334473	105.492	A	0.366211	72.692	A	0.19458	---	AW295367	---	Hs.669922	---	---	---	---
242962_at	---	8.36652	A	0.901123	9.89206	A	0.904785	12.6479	A	0.932373	---	AW438779	---	---	---	---	---	---
217653_x_at	---	1341.27	P	0.00415039	1547.74	P	0.00415039	1904.21	P	0.00292969	---	AW150065	---	---	---	---	---	---
242960_at	---	74.6226	P	0.00195313	72.3308	P	0.0012207	72.5948	P	0.00415039	---	AA721240	---	Hs.720716	---	---	---	---
242959_at	---	54.5357	A	0.27417	123.123	P	0.0239258	107.068	M	0.0649414	---	AW236561	---	---	---	---	---	---
242958_x_at	---	4.98367	A	0.592773	2.93213	A	0.799316	11.5723	A	0.71875	---	R40759	---	Hs.657174	---	---	---	---
242955_x_at	---	10.5308	A	0.491699	19.3002	A	0.219482	27.2803	A	0.27417	---	W86826	---	Hs.659744	---	---	---	---
242952_at	---	58.8123	P	0.0239258	64.2219	P	0.000732422	68.4388	P	0.00585938	---	AA642385	---	---	---	---	---	---
1554649_at	---	78.5181	A	0.111572	94.9087	P	0.0375977	91.8192	P	0.0141602	---	BC012026	---	Hs.700295	---	---	---	---
1554650_a_at	---	58.2267	A	0.334473	34.3874	A	0.633789	63.7885	A	0.432373	---	BC012026	---	Hs.700295	---	---	---	---
242951_at	---	79.2388	A	0.149658	90.3228	A	0.19458	85.5182	M	0.0561523	---	AA702961	---	Hs.601116	---	---	---	---
242950_x_at	---	67.5514	A	0.067627	75.6315	A	0.149658	108.638	A	0.0952148	---	AW969652	---	Hs.667136	---	---	---	---
217656_at	---	239.371	P	0.0185547	258.492	P	0.00805664	330.839	P	0.00415039	---	AW128846	---	Hs.672794	---	---	---	---
217657_at	---	31.9643	A	0.067627	63.9654	M	0.0561523	15.0748	A	0.390625	---	AL583687	---	---	---	---	---	---
217659_at	---	129.489	P	0.000732422	167.537	P	0.000244141	246.457	P	0.000244141	---	AA457019	---	---	---	---	---	---
206532_at	---	109.124	P	0.0107422	90.3667	M	0.0561523	197.214	P	0.00292969	---	NM_003073	---	---	---	0001824 // blastocyst development // inferred from electronic annotation /// 0001835 // blastocyst hatching // inferred from electronic annotation /// 0006281 // DNA repair // --- /// 0006325 // chromatin organization // traceable author statement /// 0006337 // nucleosome disassembly // inferred from direct assay /// 0006338 // chromatin remodeling // inferred from direct assay /// 0006338 // ch…	0000228 // nuclear chromosome // inferred from electronic annotation /// 0000790 // nuclear chromatin // inferred from direct assay /// 0001741 // XY body // inferred from electronic annotation /// 0005634 // nucleus // inferred from direct assay /// 0005634 // nucleus // inferred from electronic annotation /// 0005654 // nucleoplasm // inferred from direct assay /// 0005654 // nucleoplasm // tra…	0000978 // RNA polymerase II core promoter proximal region sequence-specific DNA binding // inferred from direct assay /// 0000980 // RNA polymerase II distal enhancer sequence-specific DNA binding // inferred from direct assay /// 0001164 // RNA polymerase I CORE element sequence-specific DNA binding // inferred from mutant phenotype /// 0002039 // p53 binding // inferred from physical interacti…
217662_x_at	---	144.484	P	0.00585938	92.8544	A	0.0805664	218.717	P	0.00805664	---	AI393960	---	Hs.662253	---	---	---	---
242948_x_at	---	1.68776	A	0.932373	19.72	A	0.80542	20.4767	A	0.522949	---	T97602	---	---	---	---	---	---
242947_at	---	21.0613	P	0.0439453	20.8672	A	0.129639	47.3188	P	0.00292969	---	BF447963	---	---	---	---	---	---
217664_at	---	52.0126	A	0.27417	86.7728	P	0.0239258	48.7948	A	0.111572	---	AA780524	---	---	---	---	---	---
242936_at	---	13.5241	A	0.533936	27.1638	A	0.334473	37.1768	A	0.171387	---	H94882	---	---	---	---	---	---
242933_at	---	111.162	A	0.0952148	144.973	P	0.0461426	136.744	A	0.0805664	---	AI016631	---	Hs.666640	---	---	---	---
242932_at	---	384.721	P	0.000732422	436.902	P	0.000732422	376.326	P	0.000244141	---	AW292329	---	Hs.663184	---	---	---	---
242931_at	---	34.4123	P	0.0302734	2.02549	A	0.665527	42.7067	P	0.0461426	---	AI218358	---	---	---	---	---	---
242930_at	---	62.8707	A	0.0952148	105.062	A	0.129639	96.1797	M	0.0561523	---	BF345392	---	Hs.597888	---	---	---	---
242929_at	---	2.81464	A	0.633789	6.48263	A	0.696289	33.1119	A	0.111572	---	AW275093	---	---	---	---	---	---
217666_at	---	71.8165	A	0.129639	84.4338	A	0.149658	74.7108	A	0.149658	---	AW974481	---	---	---	---	---	---
242926_at	---	166.042	P	0.000732422	192.961	P	0.00195313	251.286	P	0.000732422	---	AI798124	---	---	---	---	---	---
238368_at	---	3.19389	A	0.80542	8.81095	A	0.633789	2.28217	A	0.870361	---	AW271932	---	Hs.666899	---	---	---	---
242924_at	---	93.564	P	0.000244141	159.721	P	0.000244141	111.578	P	0.000244141	---	T97544	---	---	---	---	---	---
242920_at	---	344.03	P	0.000244141	506.845	P	0.000244141	569.161	P	0.000244141	---	AW590838	---	---	---	---	---	---
217671_at	---	544.031	P	0.000244141	775.006	P	0.000732422	866.464	P	0.000244141	---	BE466926	---	Hs.650787	---	---	---	---
217674_at	---	9.88899	A	0.665527	19.729	A	0.601074	26.362	A	0.366211	---	AA923707	---	Hs.522536	---	---	---	---
217676_at	---	8.31845	A	0.696289	19.1878	A	0.432373	42.904	A	0.366211	---	AA071454	---	Hs.696837	---	---	---	---
1560997_at	---	1.26612	A	0.601074	0.230364	A	0.919434	4.48724	A	0.904785	---	AF086026	---	Hs.658901	---	---	---	---
217679_x_at	---	3491.21	P	0.000244141	5943.99	P	0.000244141	6929.6	P	0.000732422	---	AI683552	---	---	---	---	---	---
242910_x_at	---	5.6465	A	0.559082	1.56362	A	0.888916	0.692658	A	0.904785	---	T89089	---	Hs.656087	---	---	---	---
242909_at	---	39.2064	A	0.067627	146.728	P	0.00585938	123.523	P	0.00585938	---	AI802969	---	Hs.633921	---	---	---	---
242908_x_at	---	46.5458	P	0.0107422	103.268	P	0.00585938	170.711	P	0.00195313	---	R46483	---	---	---	---	---	---
242904_x_at	---	85.287	P	0.00805664	116.809	P	0.0012207	102.887	P	0.000244141	---	AI351653	---	---	---	---	---	---
217685_at	---	44.236	A	0.432373	70.5279	A	0.0805664	43.2046	A	0.27417	---	AA853175	---	---	---	---	---	---
217688_at	---	29.3221	A	0.432373	65.1181	A	0.334473	43.0875	A	0.303711	---	BE677757	---	---	---	---	---	---
217694_at	---	14.1438	A	0.246094	15.3326	A	0.390137	17.8772	A	0.0952148	---	AV687010	---	---	---	---	---	---
242901_at	---	43.904	P	0.0239258	61.789	P	0.0375977	44.0998	M	0.0561523	---	AL037888	---	Hs.658773	---	---	---	---
217695_x_at	---	53.7705	P	0.0302734	33.8926	A	0.149658	67.2179	P	0.0185547	---	BF942161	---	---	---	---	---	---
217697_at	---	9.82628	A	0.466064	28.7669	A	0.466064	26.9513	A	0.111572	---	AV661514	---	---	---	---	---	---
242897_at	---	24.968	A	0.366211	29.8358	A	0.19458	51.0446	A	0.0952148	---	AA641796	---	---	---	---	---	---
217698_at	---	3.68035	A	0.5	10.9851	A	0.696289	10.0587	A	0.80542	---	AV651668	---	---	---	---	---	---
217699_at	---	1.9898	A	0.888428	10.954	A	0.633789	27.3465	A	0.567627	---	AV700338	---	---	---	---	---	---
242896_at	---	94.4591	A	0.303711	39.3628	A	0.5	62.8299	A	0.567627	---	BF223302	---	---	---	---	---	---
242895_x_at	---	215.454	P	0.000732422	251.639	P	0.00195313	299.97	P	0.000732422	---	R63837	---	Hs.657601	---	---	---	---
242894_at	---	126.485	P	0.000244141	241.967	P	0.0012207	407.288	P	0.000732422	---	AA620926	---	---	---	---	---	---
242892_at	---	35.0909	M	0.0561523	42.9558	A	0.149658	52.3346	A	0.171387	---	AA004689	---	---	---	---	---	---
217701_x_at	---	192.221	M	0.0561523	264.442	P	0.0141602	221.083	P	0.0375977	---	AA653456	---	---	---	---	---	---
215457_at	---	25.2789	A	0.219482	47.4851	P	0.00415039	68.83	P	0.00415039	---	AF070647	---	Hs.667155	---	---	---	---
242890_at	---	743.543	P	0.000244141	565.423	P	0.000244141	1038.7	P	0.000244141	---	AI650364	---	Hs.658935	---	---	---	---
242886_at	---	256.525	P	0.0239258	350.335	P	0.0239258	344.765	P	0.0239258	---	AW007763	---	Hs.658026	---	---	---	---
242885_at	---	96.5587	P	0.00805664	157.204	P	0.00415039	111.381	P	0.00195313	---	BG163756	---	---	---	---	---	---
217703_x_at	---	701.234	P	0.0461426	842.551	P	0.00415039	1198.55	P	0.0185547	---	AA401963	---	---	---	---	---	---
242878_at	---	50.4775	A	0.432373	58.1801	A	0.366211	41.9586	A	0.5	---	BF061275	---	---	---	---	---	---
242877_at	---	206.537	P	0.0239258	340.675	P	0.0185547	373.026	P	0.0185547	---	AI821399	---	Hs.656093	---	---	---	---
217704_x_at	---	1010.92	P	0.000244141	1210.17	P	0.000732422	1765.74	P	0.000244141	---	AI820796	---	Hs.634603	---	---	---	---
242875_at	---	204.713	P	0.000244141	334.993	P	0.000244141	268.862	P	0.000244141	---	AI659439	---	Hs.666795	---	---	---	---
1554723_x_at	---	0.717275	A	0.665527	27.3334	A	0.067627	30.2224	A	0.171387	---	BC007558	---	---	---	---	---	---
242874_at	---	22.7973	A	0.696289	58.693	A	0.5	50.7612	A	0.398926	---	AI741506	---	Hs.606505	---	---	---	---
217706_at	---	65.8194	P	0.000244141	72.4175	P	0.00805664	75.47	M	0.0561523	---	AV742010	---	Hs.676831	---	---	---	---
242870_at	---	109.841	P	0.000732422	126.209	P	0.000732422	206.841	P	0.00292969	---	BE551073	---	---	---	---	---	---
242869_at	---	21.9416	A	0.149658	33.8137	P	0.000244141	17.9798	A	0.246094	---	AW137117	---	Hs.562513	---	---	---	---
242868_at	---	108.355	P	0.000244141	214.22	P	0.0012207	548.203	P	0.000244141	---	T70087	---	---	---	---	---	---
242865_at	---	307.217	P	0.000244141	439.45	P	0.000244141	525.588	P	0.000244141	---	AI332638	---	---	---	---	---	---
242863_at	---	153.897	P	0.0185547	237.282	P	0.00732422	285.667	P	0.00415039	---	AA694386	---	---	---	---	---	---
242862_x_at	---	740.369	P	0.00805664	1099.06	P	0.00805664	892.751	P	0.00585938	---	AI804210	---	---	---	---	---	---
217708_x_at	---	148.491	A	0.171387	282.215	A	0.067627	168.718	A	0.0805664	---	AI734156	---	Hs.662787	---	---	---	---
242859_at	---	326.078	P	0.000244141	394.836	P	0.000732422	490.022	P	0.000732422	---	BE156563	---	---	---	---	---	---
242858_at	---	183.071	P	0.000244141	186.806	P	0.000244141	236.192	P	0.000244141	---	BF507638	---	Hs.678224	---	---	---	---
242856_at	---	34.9407	A	0.219482	31.2668	A	0.592773	62.1774	A	0.171387	---	AI291804	---	---	---	---	---	---
242853_at	---	324.591	P	0.000244141	300.266	P	0.000732422	420.859	P	0.000244141	---	C18965	---	---	---	---	---	---
242849_at	---	2.64543	A	0.601074	28.7024	M	0.0644531	1.5177	A	0.80542	---	AI798701	---	---	---	---	---	---
242848_x_at	---	34.4157	A	0.0952148	31.5657	A	0.466064	42.7012	A	0.5	---	R41988	---	---	---	---	---	---
217709_at	---	12.3735	A	0.390625	25.659	A	0.296143	11.2298	A	0.567627	---	AV647366	---	---	---	---	---	---
242846_at	---	6.93761	A	0.72583	5.29497	A	0.696289	2.28748	A	0.665527	---	T52027	---	Hs.734996	---	---	---	---
242842_at	---	35.1524	P	0.0461426	111.987	A	0.0805664	43.9518	A	0.067627	---	BF435734	---	Hs.437857	---	---	---	---
217712_at	---	1098.98	P	0.000244141	1337.53	P	0.0012207	1190.81	P	0.0012207	---	AA479678	---	---	---	---	---	---
215456_at	---	19.6548	A	0.27417	46.8947	A	0.246094	48.871	A	0.171387	---	AF070625	---	Hs.12440	---	---	---	---
1554751_at	---	21.8285	A	0.19458	22.3781	A	0.398926	2.64615	A	0.919434	---	BC010432	---	Hs.616683	---	---	---	---
1554752_a_at	---	6.60271	A	0.888428	10.2125	A	0.870361	15.7727	A	0.780518	---	BC010432	---	Hs.616683	---	---	---	---
242840_at	---	30.3694	A	0.432373	40.7164	A	0.466064	33.3579	A	0.334473	---	R51383	---	---	---	---	---	---
242839_at	---	100.145	P	0.0012207	181.767	P	0.00292969	229.853	P	0.0012207	---	AA605145	---	Hs.663973	---	---	---	---
217713_x_at	---	559.658	P	0.00195313	740.089	P	0.00585938	889.824	P	0.00585938	---	AA126763	---	---	---	---	---	---
242836_at	---	162.68	P	0.000244141	272.152	P	0.000244141	310.788	P	0.000244141	---	AI800470	---	Hs.660667	---	---	---	---
242831_at	---	23.8031	A	0.171387	41.2436	P	0.0375977	40.2834	A	0.0952148	---	AW293235	---	Hs.609538	---	---	---	---
242830_at	---	24.2074	A	0.466064	45.2722	A	0.219482	40.7493	M	0.0649414	---	AI092709	---	---	---	---	---	---
242829_x_at	---	381.092	P	0.0185547	713.634	P	0.0302734	624.557	P	0.0185547	---	AA975422	---	---	---	---	---	---
242827_x_at	---	82.5154	P	0.0375977	162.156	A	0.067627	135.105	P	0.0107422	---	AA806368	---	Hs.271955	---	---	---	---
242826_at	---	280.273	P	0.0012207	290.778	P	0.00292969	326.044	P	0.0012207	---	AA687479	---	Hs.594851	---	---	---	---
1554766_s_at	---	36.5536	P	0.0302734	17.211	A	0.171387	20.9889	A	0.27417	---	BC018440	---	Hs.493031	---	---	---	---
217715_x_at	---	168.581	A	0.111572	74.8944	P	0.00292969	588.198	P	0.00585938	---	BE045142	---	---	---	---	---	---
242824_at	---	142.643	P	0.00292969	340.014	P	0.00415039	172.884	P	0.00585938	---	AW191647	---	Hs.655433	---	---	---	---
242823_at	---	3.86457	A	0.932373	6.84185	A	0.850342	3.8651	A	0.943848	---	BF224279	---	---	---	---	---	---
238344_at	---	18.3012	A	0.27417	47.4693	A	0.366211	3.54935	A	0.72583	---	AI792842	---	Hs.648871	---	---	---	---
1554771_at	---	126.963	P	0.00805664	190.345	P	0.0107422	317.146	P	0.0375977	---	BC008846	---	Hs.638329	---	---	---	---
242820_at	---	33.6337	P	0.0461426	82.5939	P	0.0102539	59.8638	P	0.00585938	---	BF055165	---	Hs.657814	---	---	---	---
242819_at	---	159.129	P	0.000244141	237.579	P	0.000732422	410.622	P	0.000244141	---	AA001150	---	---	---	---	---	---
242816_at	---	7.55281	A	0.567627	5.78138	A	0.753906	5.94516	A	0.665527	---	AI339489	---	---	---	---	---	---
242815_x_at	---	40.9559	P	0.0141602	39.1923	A	0.0773926	44.1798	P	0.0356445	---	AI808558	---	Hs.660649	---	---	---	---
242813_at	---	250.263	A	0.067627	390.764	A	0.067627	303.231	A	0.111572	---	AA747304	---	Hs.665107	---	---	---	---
242811_x_at	---	39.2196	A	0.067627	45.12	A	0.067627	30.3564	M	0.0561523	---	N33264	---	Hs.494480	---	---	---	---
242808_at	---	31.288	A	0.466064	71.5405	A	0.334473	109.228	A	0.0805664	---	AI733287	---	---	---	---	---	---
242806_at	---	126.66	A	0.0805664	122.935	A	0.0952148	166.138	A	0.0952148	---	AI970144	---	Hs.656373	---	---	---	---
242805_at	---	61.348	P	0.000244141	88.2465	P	0.00195313	64.636	P	0.000244141	---	AW081636	---	---	---	---	---	---
242803_at	---	79.3552	P	0.000244141	93.5276	P	0.000244141	89.0689	P	0.000732422	---	AA642418	---	---	---	---	---	---
230746_s_at	---	0.951629	A	0.780518	5.32465	A	0.633789	20.2929	A	0.149658	---	AW003173	---	Hs.713005	---	---	---	---
215448_at	---	129.073	P	0.0141602	117.508	P	0.00415039	139.807	P	0.000244141	---	AF035290	---	Hs.656663	---	---	---	---
210848_at	---	56.9648	P	0.0302734	74.3762	P	0.0375977	95.2167	P	0.0141602	---	AF187554	---	---	---	0001525 // angiogenesis // inferred from electronic annotation /// 0005975 // carbohydrate metabolic process // inferred from electronic annotation /// 0005975 // carbohydrate metabolic process // non-traceable author statement /// 0005975 // carbohydrate metabolic process // traceable author statement /// 0006006 // glucose metabolic process // traceable author statement /// 0006094 // gluconeog…	0005576 // extracellular region // inferred from electronic annotation /// 0005615 // extracellular space // inferred from electronic annotation /// 0005654 // nucleoplasm // inferred from direct assay /// 0005737 // cytoplasm // inferred from direct assay /// 0005737 // cytoplasm // inferred from electronic annotation /// 0005829 // cytosol // inferred from electronic annotation /// 0005829 // c…	0004347 // glucose-6-phosphate isomerase activity // inferred from electronic annotation /// 0004347 // glucose-6-phosphate isomerase activity // traceable author statement /// 0005125 // cytokine activity // inferred from electronic annotation /// 0008083 // growth factor activity // inferred from electronic annotation /// 0016853 // isomerase activity // inferred from electronic annotation /// …
215447_at	---	16.3282	A	0.567627	5.39608	A	0.633789	52.3905	A	0.366211	---	AL080215	---	Hs.732268	---	---	---	---
242802_x_at	---	12.831	A	0.149658	0.819412	A	0.780518	31.2139	A	0.111572	---	R49412	---	Hs.656939	---	---	---	---
242801_at	---	182.773	P	0.00292969	248.206	P	0.0012207	334.177	P	0.0012207	---	N51511	---	Hs.648714	---	---	---	---
242799_at	---	3.73741	A	0.665527	9.65758	A	0.533936	41.0362	A	0.334473	---	AW009153	---	Hs.445931	---	---	---	---
242797_x_at	---	217.502	P	0.000244141	322.463	P	0.000732422	293.215	P	0.000244141	---	AA629668	---	---	---	---	---	---
242796_x_at	---	14.2228	A	0.29541	17.1369	M	0.0537109	18.9252	A	0.171387	---	AI052441	---	Hs.666878	---	---	---	---
242795_at	---	14.5759	A	0.696289	21.3495	A	0.219482	46.1785	A	0.0805664	---	AA180060	---	---	---	---	---	---
242793_at	---	219.149	P	0.000244141	326.131	P	0.00195313	417.934	P	0.000732422	---	BG542645	---	Hs.656242	---	---	---	---
242792_at	---	28.4413	A	0.334473	26.5329	A	0.0805664	22.2681	A	0.366211	---	AA004487	---	---	---	---	---	---
242790_at	---	560.97	P	0.0012207	767.976	P	0.00195313	703.034	P	0.00195313	---	AA935515	---	---	---	---	---	---
242787_at	---	828.577	P	0.000244141	513.47	P	0.000244141	763.541	P	0.000244141	---	AI924134	---	Hs.665719	---	---	---	---
242784_at	---	50.4027	P	0.0141602	37.4393	A	0.165771	90.3994	P	0.0141602	---	AV646177	---	Hs.665271	---	---	---	---
242783_at	---	6.76566	A	0.533936	53.0996	A	0.111572	55.4726	A	0.246094	---	N62952	---	---	---	---	---	---
242779_at	---	117.509	P	0.00292969	117.881	P	0.00805664	110.207	P	0.0302734	---	N36400	---	Hs.659268	---	---	---	---
215445_x_at	---	54.768	A	0.067627	74.7444	P	0.0185547	48.2647	P	0.0375977	---	AF007136	---	Hs.655674	---	---	---	---
215441_at	---	219.74	P	0.00805664	349.654	P	0.00415039	396.404	P	0.00415039	---	U79301	---	Hs.685131	---	---	---	---
242777_at	---	12.7672	A	0.592285	5.49623	A	0.828613	6.60007	A	0.850342	---	AI457242	---	Hs.274848	---	---	---	---
242775_at	---	224.263	P	0.000732422	263.298	P	0.000732422	228.106	P	0.000732422	---	BF477980	---	Hs.729104	---	---	---	---
206428_s_at	---	2.72351	A	0.953857	2.84714	A	0.932373	3.81082	A	0.953857	---	NM_003442	---	---	---	0006351 // transcription, DNA-templated // inferred from electronic annotation /// 0006355 // regulation of transcription, DNA-templated // inferred from electronic annotation /// 0006357 // regulation of transcription from RNA polymerase II promoter // traceable author statement /// 0006359 // regulation of transcription from RNA polymerase III promoter // traceable author statement /// 0006366 …	0005634 // nucleus // inferred from electronic annotation /// 0005654 // nucleoplasm // traceable author statement	0003676 // nucleic acid binding // inferred from electronic annotation /// 0003677 // DNA binding // inferred from electronic annotation /// 0003682 // chromatin binding // inferred from electronic annotation /// 0005515 // protein binding // inferred from physical interaction /// 0046872 // metal ion binding // inferred from electronic annotation
242772_x_at	---	341.992	P	0.000244141	432.37	P	0.000732422	691.854	P	0.000732422	---	H48551	---	Hs.632931	---	---	---	---
215439_x_at	---	798.484	P	0.000732422	942.297	P	0.000244141	993.138	P	0.000244141	---	AU146391	---	Hs.735077	---	---	---	---
215435_at	---	504.629	P	0.000244141	762.083	P	0.000244141	649.676	P	0.000732422	---	AK021983	---	Hs.667774	---	---	---	---
1554813_at	---	31.0755	M	0.0561523	58.7914	A	0.0805664	51.6462	P	0.0375977	---	BC009340	---	---	---	---	---	---
242768_at	---	28.6118	A	0.390381	25.1627	A	0.601074	4.49207	A	0.533936	---	BG540549	---	---	---	---	---	---
1570331_at	---	127.573	A	0.067627	110.068	A	0.19458	93.6235	A	0.111572	---	BC022423	---	---	---	---	---	---
210824_at	---	31.7594	A	0.633789	31.8879	A	0.72583	14.8225	A	0.780518	---	AF130103	---	---	---	---	---	---
242763_at	---	50.2256	A	0.0805664	58.133	A	0.129639	40.273	A	0.111572	---	N39188	---	---	---	---	---	---
215428_at	---	146.656	P	0.00805664	265.512	P	0.0141602	209.854	P	0.00805664	---	AL109707	---	Hs.658944	---	---	---	---
242759_at	---	359.831	P	0.000244141	352.97	P	0.000244141	464.712	P	0.000244141	---	AI821726	---	Hs.708461	---	---	---	---
242756_at	---	215.972	P	0.000732422	298.734	P	0.0012207	367.331	P	0.00195313	---	AI684628	---	---	---	---	---	---
242755_at	---	49.4142	P	0.0375977	96.1133	P	0.000244141	112.201	P	0.000732422	---	BE672140	---	---	---	---	---	---
1554825_at	---	231.51	P	0.00415039	223.096	P	0.00805664	113.014	P	0.0239258	---	BC033184	---	---	---	---	---	---
230767_at	---	205.926	P	0.000732422	263.185	P	0.00195313	374.922	P	0.000732422	---	BF448300	---	---	---	---	---	---
238311_at	---	108.439	P	0.000732422	100.945	P	0.000732422	118.185	P	0.00195313	---	BF940192	---	Hs.668598	---	---	---	---
215408_at	---	1.5888	A	0.919434	9.59109	A	0.601074	3.96658	A	0.953857	---	AK025072	---	Hs.677319	---	---	---	---
242751_at	---	344.763	P	0.000244141	404.422	P	0.000244141	531.275	P	0.000244141	---	N55072	---	Hs.658605	---	---	---	---
215406_at	---	5.65555	A	0.780518	12.3985	A	0.696289	4.47835	A	0.828613	---	AK024860	---	Hs.677283	---	---	---	---
242749_at	---	185.533	A	0.111572	178.743	A	0.246094	206.387	M	0.0561523	---	AI022173	---	---	---	---	---	---
215405_at	---	3.90123	A	0.633789	42.497	M	0.0561523	24.5144	A	0.219482	---	AK025072	---	Hs.677319	---	---	---	---
215403_at	---	2.63708	A	0.904785	13.9057	A	0.601074	5.90343	A	0.633789	---	AK024860	---	Hs.677283	---	---	---	---
218279_s_at	---	6.22993	A	0.601074	27.527	A	0.366211	67.9497	A	0.246094	---	BC001629	---	---	---	---	---	---
1570330_at	---	6.40125	A	0.665527	20.0452	A	0.633789	7.74784	A	0.665527	---	BC013641	---	Hs.350552	---	---	---	---
215401_at	---	156.474	A	0.303711	190.759	A	0.303711	219.579	A	0.246094	---	AU147698	---	Hs.661985	---	---	---	---
242743_at	---	120.722	P	0.0107422	282.029	P	0.00805664	188.53	P	0.0134277	---	AA767714	---	---	---	---	---	---
242742_at	---	224.822	P	0.0375977	317.876	P	0.0239258	390.858	P	0.0302734	---	AI863135	---	Hs.662095	---	---	---	---
242741_x_at	---	38.8031	P	0.0141602	69.6282	A	0.0805664	67.64	P	0.00415039	---	R16558	---	---	---	---	---	---
242740_at	---	122.422	P	0.00805664	184.335	P	0.0375977	239.949	P	0.0107422	---	AA888777	---	Hs.181483	---	---	---	---
215398_at	---	178.896	P	0.0239258	189.527	P	0.0185547	234.885	P	0.0239258	---	AF038194	---	Hs.657062	---	---	---	---
215397_x_at	---	91.2043	P	0.0107422	106.673	A	0.067627	42.2121	A	0.171387	---	AU148086	---	Hs.661288	---	---	---	---
242739_at	---	248.312	P	0.00415039	422.69	P	0.00585938	331.449	P	0.00292969	---	AA121544	---	Hs.519855	---	---	---	---
242737_at	---	107.849	P	0.00292969	95.6635	P	0.00292969	153.23	P	0.000732422	---	AW293315	---	Hs.674001	---	---	---	---
242736_at	---	99.9395	P	0.00585938	161.007	P	0.000732422	167.649	P	0.000244141	---	AI377221	---	---	---	---	---	---
1570329_at	---	74.8227	P	0.0461426	118.271	A	0.067627	225.556	P	0.0461426	---	BC014497	---	Hs.680772	---	---	---	---
242733_at	---	13.5395	A	0.80542	19.9776	A	0.696289	17.2757	A	0.780518	---	AI457588	---	Hs.660508	---	---	---	---
242732_at	---	37.7619	A	0.0952148	62.3402	A	0.129639	59.1189	A	0.0952148	---	BG010493	---	---	---	---	---	---
238303_at	---	169.659	P	0.00195313	287.006	P	0.000732422	347.413	P	0.000244141	---	AW070371	---	---	---	---	---	---
210795_s_at	---	14.7741	A	0.904785	12.2314	A	0.845215	21.0469	A	0.850342	---	AF119863	---	---	---	---	---	---
242729_at	---	56.7972	P	0.0107422	112.968	A	0.0952148	73.6368	P	0.0141602	---	BE551384	---	---	---	---	---	---
242728_at	---	159.781	A	0.149658	227.625	P	0.0375977	257.989	M	0.0561523	---	AA705118	---	Hs.660318 /// Hs.737686	---	---	---	---
1554865_at	---	0.414264	A	0.888428	20.0054	A	0.432373	3.11873	A	0.567627	---	BC016673	---	---	---	---	---	---
233776_at	---	94.9021	P	0.0141602	97.2124	P	0.00805664	58.724	M	0.0561523	---	AU147360	---	Hs.736015	---	---	---	---
242726_at	---	301.277	P	0.0012207	351.826	P	0.00195313	364.186	P	0.0012207	---	BF221850	---	Hs.656165	---	---	---	---
242725_at	---	628.746	P	0.000732422	639.47	P	0.0012207	859.588	P	0.000244141	---	BG026159	---	Hs.657777	---	---	---	---
242724_x_at	---	157.195	P	0.0239258	109.481	P	0.0185547	177.431	P	0.00805664	---	AA707848	---	---	---	---	---	---
1554871_at	---	4.97441	A	0.567627	20.293	A	0.266846	33.4371	A	0.129639	---	BC031228	---	---	---	---	---	---
242723_at	---	316.445	P	0.00195313	201.905	P	0.00292969	270.77	P	0.00292969	---	AI001880	---	---	---	---	---	---
215392_at	---	68.0583	P	0.0107422	72.8674	P	0.00805664	156.481	P	0.0185547	---	AU148154	---	Hs.662884	---	---	---	---
242721_at	---	88.9411	P	0.00415039	139.969	P	0.000244141	120.708	P	0.00195313	---	AW340547	---	---	---	---	---	---
233777_at	---	24.1374	A	0.219482	50.7535	P	0.0461426	7.34847	A	0.5	---	AK022137	---	Hs.636862	---	---	---	---
242718_at	---	19.4572	A	0.149658	53.6679	P	0.00805664	5.22574	A	0.525391	---	AI086245	---	Hs.132920	---	---	---	---
1570326_at	---	10.181	A	0.5	54.9087	A	0.219482	18.4088	A	0.601074	---	BC015376	---	Hs.383001	---	---	---	---
242717_at	---	18.9146	A	0.149658	67.4652	P	0.0012207	42.9462	A	0.0805664	---	AI032585	---	---	---	---	---	---
242713_at	---	53.4895	A	0.171387	86.8816	A	0.129639	56.5159	A	0.144531	---	AV723168	---	Hs.598771	---	---	---	---
242710_at	---	431.088	P	0.000244141	591.162	P	0.000244141	512.694	P	0.000244141	---	AI791820	---	Hs.661310	---	---	---	---
215390_at	---	131.78	P	0.000244141	172.427	P	0.000244141	240.404	P	0.000244141	---	AU147194	---	Hs.674822	---	---	---	---
242708_at	---	321.872	P	0.000732422	692.369	P	0.000244141	925.844	P	0.000244141	---	BF224430	---	Hs.662351	---	---	---	---
242703_at	---	67.0918	P	0.013916	69.0312	P	0.0141602	87.5503	P	0.0141602	---	AI298089	---	---	---	---	---	---
242699_at	---	43.3642	P	0.00805664	31.6925	A	0.0910645	26.4878	A	0.067627	---	AW384895	---	---	---	---	---	---
207875_at	---	2.02977	A	0.870361	43.6988	A	0.366211	39.1142	A	0.366211	---	NM_015882	---	---	---	---	---	---
242696_at	---	627.823	P	0.000732422	904.93	P	0.00195313	698.913	P	0.000732422	---	AI252004	---	Hs.661695	---	---	---	---
242695_at	---	178.946	P	0.0375977	290.385	P	0.00805664	296.169	P	0.00585938	---	BF512254	---	Hs.718849	---	---	---	---
242693_at	---	327.531	P	0.000244141	458.092	P	0.000244141	566.339	P	0.000244141	---	AW664859	---	---	---	---	---	---
242691_at	---	938.552	P	0.000244141	1149.48	P	0.000244141	963.177	P	0.000244141	---	AA829017	---	Hs.593565	---	---	---	---
215387_x_at	---	407.357	P	0.00415039	370.679	P	0.00195313	424.078	P	0.0012207	---	AK021505	---	Hs.661793	---	---	---	---
242688_at	---	1058.01	P	0.000244141	1619	P	0.000244141	1559.1	P	0.000244141	---	AI149880	---	Hs.662792	---	---	---	---
242682_at	---	39.0657	A	0.665527	25.786	A	0.72583	16.7396	A	0.696289	---	AA831373	---	---	---	---	---	---
1554901_at	---	16.4899	A	0.334473	39.8421	A	0.334473	8.05036	A	0.390137	---	AF190748	---	Hs.661621	---	---	0016020 // membrane // inferred from electronic annotation /// 0016021 // integral component of membrane // inferred from electronic annotation	---
1570320_at	---	7.68047	A	0.533936	12.0215	A	0.432373	5.45654	A	0.633789	---	BC031351	---	Hs.545464	---	---	---	---
242678_at	---	46.3574	M	0.0561523	97.5435	P	0.0461426	50.952	A	0.303711	---	T86427	---	---	---	---	---	---
242677_at	---	5.72419	A	0.633789	11.3667	A	0.696289	7.9855	A	0.780518	---	AI088099	---	Hs.714331	---	---	---	---
242675_x_at	---	64.5084	A	0.366211	100.822	A	0.246094	271.494	A	0.19458	---	AA053962	---	Hs.633830	---	---	---	---
242673_at	---	534.846	P	0.000244141	813.498	P	0.000244141	1127.41	P	0.000244141	---	AA931284	---	Hs.662495	---	---	---	---
215386_at	---	221.137	P	0.0302734	176.878	A	0.0952148	196.223	P	0.0375977	---	AU148161	---	Hs.663098	---	---	---	---
242672_at	---	44.4385	A	0.246094	38.0819	A	0.533936	35.9614	A	0.067627	---	AA743129	---	Hs.665622	---	---	---	---
1570318_at	---	17.9099	A	0.5	6.67789	A	0.753906	73.6043	A	0.19458	---	BC030089	---	Hs.572524	---	---	---	---
242671_at	---	201.332	P	0.00292969	193.319	P	0.00585938	112.184	P	0.0185547	---	BF055144	---	---	---	---	---	---
242664_at	---	89.387	P	0.000244141	70.7144	P	0.0012207	58.367	P	0.00195313	---	AI040744	---	---	---	---	---	---
215385_at	---	248.358	P	0.000244141	299.527	P	0.000732422	333.509	P	0.000732422	---	AK022473	---	Hs.690165	---	---	---	---
242659_at	---	4.79839	A	0.72583	5.88822	A	0.72583	7.36945	A	0.780518	---	T70285	---	Hs.655786	---	---	---	---
1570316_at	---	2.46764	A	0.919434	17.2253	A	0.398926	3.27765	A	0.943848	---	BC029842	---	Hs.667486	---	---	---	---
207879_at	---	2.5084	A	0.916016	3.84799	A	0.904785	25.9484	A	0.432373	---	NM_001691	---	---	---	---	---	---
242658_at	---	94.408	P	0.00292969	91.8353	P	0.000732422	167.956	P	0.00415039	---	BE543043	---	---	---	---	---	---
242657_at	---	174.237	P	0.0141602	236.774	P	0.0302734	204.142	P	0.0107422	---	AI078033	---	Hs.672490	---	---	---	---
207881_at	---	15.4417	A	0.533936	27.5743	A	0.246094	3.21789	A	0.633789	---	NM_015887	---	---	---	---	---	---
207882_at	---	56.6192	A	0.19458	78.0813	A	0.111572	83.5656	A	0.171387	---	NM_017532	---	---	---	0006355 // regulation of transcription, DNA-templated // inferred from electronic annotation	0005634 // nucleus // inferred from electronic annotation /// 0005634 // nucleus // non-traceable author statement	0003677 // DNA binding // non-traceable author statement /// 0003700 // transcription factor activity, sequence-specific DNA binding // inferred from electronic annotation /// 0008270 // zinc ion binding // inferred from electronic annotation /// 0043565 // sequence-specific DNA binding // inferred from electronic annotation
233778_at	---	51.5765	P	0.0239258	62.7577	P	0.0461426	100.925	P	0.0302734	---	AW626574	---	Hs.675021	---	---	---	---
242652_at	---	14.3481	A	0.334473	32.9048	A	0.398926	51.7125	A	0.171387	---	AI760942	---	---	---	---	---	---
242651_at	---	133.501	P	0.0012207	229.735	P	0.0012207	173.027	P	0.0107422	---	AI186173	---	Hs.147030	---	---	---	---
215378_at	---	103.185	P	0.000732422	155.524	P	0.000732422	185.901	P	0.00195313	---	AU148255	---	Hs.434219	---	---	---	---
242650_at	---	97.3598	P	0.000244141	111.513	P	0.000244141	168.704	P	0.000244141	---	AW298590	---	Hs.661672	---	---	---	---
242646_at	---	723.192	P	0.0012207	803.509	P	0.0012207	984.277	P	0.000732422	---	AA702946	---	Hs.656370	---	---	---	---
242645_at	---	229.686	P	0.000732422	346.9	P	0.00195313	336.05	P	0.0012207	---	N58278	---	Hs.684727	---	---	---	---
242643_x_at	---	4.39051	A	0.80542	24.7121	A	0.466064	3.01609	A	0.845215	---	AI241470	---	Hs.684719	---	---	---	---
207888_at	---	15.7611	A	0.5	2.29154	A	0.953857	1.8826	A	0.828613	---	NM_004940	---	---	---	---	---	---
242642_at	---	20.5587	A	0.111572	37.96	P	0.00805664	57.0748	P	0.0302734	---	AI963104	---	---	---	---	---	---
215376_at	---	110.536	P	0.000244141	213.479	P	0.000244141	251.308	P	0.000732422	---	AU147830	---	Hs.634829	---	---	---	---
242637_at	---	655.511	P	0.0012207	919.789	P	0.000244141	1114.32	P	0.000244141	---	C14069	---	Hs.660626	---	---	---	---
242630_at	---	230.968	P	0.000244141	225.912	P	0.0012207	243.321	P	0.000244141	---	AA005355	---	---	---	---	---	---
242628_at	---	70.8966	P	0.0461426	84.7375	P	0.0141602	105.429	P	0.00195313	---	AA194956	---	Hs.594722	---	---	---	---
242627_at	---	38.6362	P	0.0141602	32.4292	A	0.0805664	29.9954	P	0.0461426	---	BE780360	---	---	---	---	---	---
215373_x_at	---	881.994	P	0.00415039	1053.79	P	0.00415039	1392.6	P	0.00585938	---	AK022213	---	---	---	---	---	---
1554948_at	---	294.779	P	0.00195313	486.139	P	0.00195313	739.895	P	0.00415039	---	BC034024	---	---	---	---	---	---
1570314_at	---	75.9123	A	0.067627	85.1003	A	0.171387	66.0529	A	0.246094	---	BC020913	---	Hs.711810	---	---	---	---
233714_at	---	32.6246	A	0.0952148	9.9623	A	0.567627	50.0655	A	0.111572	---	AL137290	---	---	---	---	---	---
1554951_at	---	23.7974	A	0.171387	15.0675	A	0.212891	64.0183	P	0.0361328	---	BC008216	---	---	---	---	---	---
242620_at	---	163.249	P	0.000732422	226.115	P	0.000244141	208.999	P	0.000244141	---	BF478154	---	---	---	---	---	---
242616_at	---	42.1858	P	0.0141602	72.88	P	0.00537109	116.123	P	0.00195313	---	W80359	---	---	---	---	---	---
215370_at	---	175.388	A	0.149658	246.754	A	0.0805664	212.868	P	0.0461426	---	AU145394	---	Hs.654766	---	---	---	---
1554957_at	---	17.8021	A	0.19458	61.2839	A	0.171387	38.6931	A	0.366211	---	BC008359	---	---	---	---	---	---
242614_at	---	139.82	A	0.0952148	153.996	A	0.129639	124.474	A	0.149658	---	BE408123	---	Hs.211474	---	---	---	---
215369_at	---	104.131	M	0.0561523	85.7974	A	0.111572	82.9544	A	0.129639	---	AU145354	---	Hs.649599	---	---	---	---
242613_at	---	56.4887	P	0.00415039	42.5907	P	0.0302734	36.9168	P	0.0185547	---	AI809536	---	---	---	---	---	---
242611_at	---	461.399	P	0.000244141	789.452	P	0.000244141	629.639	P	0.000244141	---	BF112104	---	Hs.690052	---	---	---	---
1554963_at	---	29.0003	A	0.111572	9.5173	A	0.533936	2.1495	A	0.91626	---	BC033959	---	Hs.687008	---	---	---	---
1554964_x_at	---	1.41429	A	0.888428	9.71413	A	0.366211	8.27594	A	0.633789	---	BC033959	---	Hs.687008	---	---	---	---
242610_x_at	---	156.794	P	0.0141602	254.73	P	0.0141602	315.895	P	0.0141602	---	AI569997	---	Hs.696561	---	---	---	---
242609_x_at	---	267.046	P	0.0302734	193.084	A	0.0952148	214.793	P	0.00805664	---	AW511797	---	Hs.670700	---	---	---	---
242607_at	---	543.3	P	0.000244141	626.61	P	0.000244141	786.222	P	0.000244141	---	AW975512	---	Hs.657682	---	---	---	---
242606_at	---	152.31	P	0.000732422	178.492	P	0.000244141	97.6164	P	0.000732422	---	AL043482	---	Hs.572920	---	---	---	---
215362_at	---	17.1677	A	0.533936	25.5433	A	0.533936	10.7415	A	0.665527	---	AF007143	---	Hs.665707	---	---	---	---
242604_at	---	27.6015	A	0.149658	45.5581	M	0.0561523	69.8852	P	0.0185547	---	AA284685	---	Hs.658480	---	---	---	---
1554972_at	---	77.235	P	0.0107422	150.284	P	0.0185547	116.073	P	0.0185547	---	BC024651	---	---	---	---	---	---
242599_at	---	34.9087	P	0.0461426	58.3347	P	0.0178223	77.9168	P	0.00805664	---	W86864	---	---	---	---	---	---
215360_at	---	2.62669	A	0.665527	7.71522	A	0.5	5.67125	A	0.533936	---	AK022063	---	Hs.633751	---	---	---	---
242598_at	---	51.6806	A	0.334473	87.3058	A	0.219482	33.0121	A	0.334473	---	BE675324	---	Hs.607005	---	---	---	---
242596_at	---	25.5492	A	0.19458	71.2068	A	0.111572	84.0912	A	0.067627	---	BF000176	---	---	---	---	---	---
1570308_at	---	1.68593	A	0.601074	9.1015	A	0.567627	33.1358	A	0.27417	---	AF130053	---	---	---	---	---	---
215353_at	---	11.8858	A	0.466064	5.27386	A	0.780518	38.851	A	0.27417	---	AL080068	---	---	---	---	---	---
242593_at	---	109.079	P	0.000732422	211.755	P	0.000244141	177.263	P	0.000244141	---	AI833186	---	Hs.666716	---	---	---	---
242590_at	---	1011.45	P	0.000244141	1052.26	P	0.000244141	1430.76	P	0.000244141	---	BE464643	---	Hs.556027	---	---	---	---
242589_x_at	---	85.6975	A	0.358154	114.17	A	0.366211	63.8255	A	0.432373	---	R93051	---	Hs.635038	---	---	---	---
242588_at	---	30.5825	A	0.27417	64.2954	A	0.0805664	51.2967	A	0.171387	---	AA759221	---	---	---	---	---	---
215351_at	---	121.086	P	0.0375977	152.79	P	0.0375977	217.372	P	0.00292969	---	BG536504	---	Hs.735000	---	---	---	---
242582_at	---	51.8396	P	0.0185547	95.5591	P	0.0239258	89.821	P	0.0239258	---	AA621549	---	---	---	---	---	---
242580_at	---	83.8079	P	0.0185547	95.372	P	0.0302734	173.903	P	0.0302734	---	AW292278	---	Hs.670641	---	---	---	---
233715_at	---	43.3319	A	0.5	2.99594	A	0.665527	34.4229	A	0.5	---	AK022803	---	Hs.636839	---	---	---	---
1570424_at	---	45.8789	P	0.0285645	27.5509	A	0.171387	47.6977	P	0.0141602	---	BC024158	---	Hs.546049	---	---	---	---
242576_x_at	---	355.35	P	0.000244141	491.822	P	0.000244141	541.597	P	0.000244141	---	AW503542	---	Hs.732514	---	---	---	---
242575_at	---	70.8726	M	0.0561523	103.441	M	0.0561523	65.5042	A	0.111572	---	AW295593	---	---	---	---	---	---
242573_at	---	280.699	P	0.000732422	296.485	P	0.00195313	344.786	P	0.000732422	---	AI560164	---	---	---	---	---	---
242572_at	---	72.0722	P	0.000244141	134.784	P	0.000244141	151.724	P	0.000244141	---	BF435438	---	Hs.656907	---	---	---	---
242570_at	---	41.1521	P	0.0375977	56.3515	P	0.0185547	74.2428	P	0.00195313	---	AW296110	---	Hs.562070	---	---	---	---
233779_x_at	---	223.546	P	0.0239258	444.907	P	0.0239258	346.665	P	0.0239258	---	AK022046	---	Hs.669653	---	---	---	---
242564_at	---	60.6231	P	0.000244141	92.3526	P	0.00415039	53.2368	P	0.00195313	---	AI703142	---	Hs.737687	---	---	---	---
242563_at	---	113.839	P	0.00195313	157.809	P	0.000732422	236.354	P	0.000732422	---	AI535736	---	---	---	---	---	---
242562_at	---	102.79	P	0.00585938	160.296	P	0.00805664	185.75	P	0.00292969	---	AW772288	---	---	---	---	---	---
242559_at	---	1.9457	A	0.916748	8.3469	A	0.696289	10.8798	A	0.5	---	BF055060	---	Hs.656894	---	---	---	---
242558_at	---	592.749	P	0.0012207	709.177	P	0.00195313	701.886	P	0.00292969	---	AW362945	---	Hs.658202	---	---	---	---
[truncated: 52,614 more rows]
