# Supplementary material for: Differences in Gene Expression Profiles and Phenotypes of Differentiated SH-SY5Y Neurons Stably Overexpressing Mitochondrial Ferritin
Source: Front Mol Neurosci. 2019 Jan 8;11:470. doi: 10.3389/fnmol.2018.00470 (PMC6331485; doi:10.3389/fnmol.2018.00470)
Supplement: Supplemental File 4 — Microsoft Excel File complete results of expression intensities with changes up or down by more than 1 log2 comparing between highest expressing (high B) and medium FtMt expressing clones. [file Data_Sheet_4.xlsx]

## Sheet: Upregulated
Gene Symbol	Representative Public ID	High B	Medium	Untransfected	Log2	Fold changes
GDF15	AF003934	6342.54	1085.17	301.76	2.54714	5.84473
FAM162B	AI540210	862.325	197.376	443.551	2.12728	4.36894
TNFRSF10A	W65310	228.023	61.295	146.16	1.89534	3.72008
NHLH2	AA166895	218.326	61.6317	74.9781	1.82474	3.54244
MBNL3	AI197932	671.188	193.721	265.72	1.79274	3.46471
CD99	NM_002414	2297.42	709.42	1611.85	1.6953	3.23845
GALNT6	NM_007210	1677.78	532.258	1246.82	1.65636	3.1522
MSN	NM_002444	676.454	214.88	86.9055	1.65446	3.14805
SFXN4	AI346445	398.718	129.156	310.089	1.62626	3.08712
ID1	D13889	889.672	289.411	168.505	1.62016	3.07408
RBPMS2	BE348466	877.518	299.408	450.67	1.55131	2.93084
ITGB5	NM_002213	774.508	265.16	721.194	1.54642	2.92091
MYBL2	NM_002466	2146.54	751.589	1423.54	1.514	2.856
SLIT2	AF055585	793.139	280.285	150.948	1.50068	2.82976
PTPRM	BC029442	927.081	332.887	764.717	1.47766	2.78497
RIT2	NM_002930	919.245	332.986	548.84	1.46499	2.76061
NAALAD2	BC038840	84.177	30.6936	205.376	1.45549	2.74249
LYN	NM_002350	655.583	241.996	428.061	1.43779	2.70906
ARHGAP36	AA405456	9587.52	3572.2	4804.97	1.42435	2.68393
BMP8B	AF104013	141.313	53.1617	106.983	1.41043	2.65817
FAXDC2	H93077	422.145	161.971	337.349	1.382	2.6063
HIST1H4C	NM_003542	9522.62	3685.67	14647	1.36943	2.58369
KIF20B	NM_016195	916.718	354.967	782.278	1.36879	2.58254
RGS8	R37101	372.992	146.878	313.699	1.34453	2.53947
PRTFDC1	AI871620	1625.12	642.947	1607.26	1.33777	2.52761
USB1	BC010099	74.4861	29.6257	75.6352	1.33012	2.51424
RLN2	NM_005059	764.64	304.193	444.089	1.32979	2.51367
PI15	AI088609	1934.99	779.038	816.248	1.31256	2.48381
LAMA4	NM_002290	216.596	87.2136	185.472	1.31238	2.48351
HS6ST2	NM_147174	6029.98	2467.32	7341.19	1.28921	2.44394
INHBA	AI343467	1882.41	776.671	589.252	1.27721	2.4237
NPTX2	U26662	5507	2302.13	3373.2	1.2583	2.39213
TSPAN13	NM_014399	725.599	304.696	241.24	1.2518	2.38139
SPATA18	AI559300	307.415	129.626	59.4232	1.24583	2.37155
SNCAIP	BF062366	1143.29	491.29	650.522	1.21855	2.32712
SMIM13	AK058186	105.988	45.5872	50.618	1.2172	2.32495
ZEB2	NM_014795	814.042	350.433	828.443	1.21596	2.32296
PDLIM3	AF002280	527.821	227.411	419.803	1.21475	2.321
PRKY	NM_002760	107.698	46.5086	81.8061	1.21142	2.31566
RPL18P10	AV738806	345.723	150.258	496.754	1.20218	2.30086
SNCAIP	NM_005460	2917.84	1269.68	1749.19	1.20043	2.29809
WDR4	AI861913	226.449	98.8403	191.986	1.19601	2.29106
NUP62CL	NM_017681	121.592	53.3482	133.302	1.18853	2.27921
ROBO2	AB046788	149.986	65.8289	183.541	1.18803	2.27842
EYA1	AJ000098	868.14	381.046	1131.26	1.18796	2.27831
PFDN1	NM_002622	1241.93	546.657	712.427	1.18388	2.27187
CDC25C	AF277724	188.927	83.217	167.456	1.18288	2.2703
ALG5	AF102850	319.69	141.055	309.874	1.18042	2.26642
NCAPH	D38553	830.661	367.2	751.125	1.17769	2.26215
SOCS4	NM_080867	90.8979	40.1845	36.3869	1.17761	2.26201
GXYLT2	AI452595	339.885	150.763	192.687	1.17276	2.25443
PLXNA4	AL117427	1500.73	668.358	610.585	1.16697	2.24539
POLR2C	AJ224143	409.47	182.36	281.046	1.16697	2.24539
CDK1	AL524035	5847.56	2604.69	3888.46	1.16672	2.24501
HSPA4L	NM_014278	447.885	199.994	260.224	1.16317	2.23949
ZNF229	AA180985	118.113	52.7706	198.728	1.16236	2.23824
MPP6	BC013077	80.7802	36.094	53.8726	1.16224	2.23805
OPA3	AI970518	265.683	118.933	168.402	1.15955	2.23388
ELMOD2	AK021525	683.245	305.991	373.568	1.15891	2.23289
GEM	NM_005261	1909.7	856.286	2081.41	1.15718	2.23022
DBH	NM_000787	6630.3	2991.43	5988.72	1.14824	2.21643
PDE4D	R40917	488.496	221.349	313.608	1.14203	2.20691
LRRTM1	BF529195	450.104	204.846	176.765	1.13572	2.19728
HECTD1	AW207734	131.12	60.0229	95.2944	1.1273	2.1845
CAMK4	L24959	290.434	133.009	252.425	1.12669	2.18357
SYT4	AB037763	16515.3	7600.49	7576.25	1.11964	2.17293
LINC00467	BC005997	703.679	324.335	399.888	1.11743	2.16961
ITPR1	U23850	786.15	363.167	467.232	1.11417	2.1647
SORCS1	AI675836	2628.39	1215.13	2322.94	1.11307	2.16305
JAK2	NM_004972	175.918	81.435	125.925	1.11118	2.16023
RYR1	NM_000540	173.674	80.4866	103.915	1.10957	2.15781
CCDC152	BF432331	217.776	100.94	210.268	1.10935	2.15748
FAM53A	BC042071	137.145	63.669	62.8459	1.10704	2.15404
PRNP	NM_000311	1316.78	613.845	656.812	1.10107	2.14513
LINC01270	AK090605	251.627	117.348	150.654	1.10049	2.14427
SLC6A2	AI399889	2835.46	1323.76	1825.22	1.09894	2.14197
DCLK3	AB051552	242.439	113.224	227.726	1.09845	2.14124
NR3C1	AI432196	597.338	278.976	545.9	1.09841	2.14119
CHRM3	NM_000740	2255.07	1057.61	1492.85	1.09237	2.13224
CNTNAP5	NM_138996	198.195	93.2548	202.601	1.08767	2.12531
DUSP4	NM_001394	3166.79	1490.58	1772.64	1.08715	2.12454
SAMD9	AA741307	127.326	59.9672	66.4609	1.08628	2.12327
GAS6-AS1	AI479082	274.438	129.621	104.267	1.08218	2.11724
RHEB	AV730473	258.985	122.471	151.038	1.08043	2.11466
PDZRN3	AL569804	6589.54	3121.27	11894.6	1.07804	2.11117
CENPN	AK023669	497.868	236.024	331.302	1.07683	2.1094
KDM1B	NM_153042	49.7928	23.6373	40.3985	1.07487	2.10654
TMEM108	BC000568	1229.31	583.663	565.315	1.07464	2.1062
TSPAN15	NM_012339	445.023	211.306	159.375	1.07454	2.10605
SLCO4C1	BE552428	163.568	77.9471	112.437	1.06933	2.09845
PRSS12	NM_003619	3305.85	1575.94	1093.78	1.06881	2.0977
ADAMTS9	AI431730	5545.56	2643.83	3557.43	1.0687	2.09755
EGR3	NM_004430	186.428	88.899	50.0997	1.06838	2.09707
CDH11	D21254	1642.9	785.909	836.46	1.06381	2.09044
THSD7A	BF447246	1148.15	549.482	1313.03	1.06317	2.08952
SIPA1L2	AB037810	5901.5	2824.8	1782.94	1.06293	2.08917
MTFR2	AL138828	335.635	160.786	192.861	1.06175	2.08746
FBXO5	AK026197	1512.46	726.563	1192.69	1.05774	2.08166
CENPI	BF793446	474.039	227.792	417.152	1.05729	2.08101
ARHGAP26	NM_015071	117.161	56.3074	76.4371	1.0571	2.08074
FAHD2A	NM_016044	533.423	257.764	603.405	1.04923	2.06942
PIDD1	AF274972	508.062	245.565	497.161	1.0489	2.06895
CD58	D28586	492.617	238.524	213.429	1.04633	2.06528
HS3ST5	AW449310	237.032	114.826	198.545	1.04563	2.06426
GAL	AL556409	11974.1	5817.73	6829.96	1.04139	2.05821
STK26	NM_016542	907.404	441.055	807.995	1.04079	2.05735
ENPP2	D45421	8664.59	4215.48	9363.56	1.03943	2.05542
RAD54L	NM_003579	766.413	372.984	885.752	1.03901	2.05481
VSTM2A	AI420977	135.775	66.1302	68.5666	1.03784	2.05315
TMED3	AI733428	85.9774	41.9844	45.4729	1.0341	2.04784
ABHD3	AL534702	768.94	375.58	946.831	1.03375	2.04734
SORBS2	AI659533	1065.74	520.77	1537.24	1.03313	2.04646
OSBPL3	AY008372	539.273	263.586	148.456	1.03274	2.04591
DKK1	NM_012242	6526.65	3196.28	3655.06	1.02995	2.04195
SLC4A7	AF053755	189.446	92.9078	127.921	1.02792	2.03908
ESCO2	AA740849	514.676	252.663	327.053	1.02645	2.037
MAN1A1	NM_005907	268.393	132.089	99.1469	1.02283	2.0319
BICD1	U90030	190.972	94.0477	208.048	1.02189	2.03058
TRAF3IP2	AL008730	1075.83	531.747	407.62	1.01664	2.0232
DLEU2	BC038090	88.4068	43.7236	99.873	1.01574	2.02194
ZNF230	BC030810	317.717	158.205	368.744	1.00595	2.00826
ZNF764	BC000016	202.423	100.832	212.195	1.00543	2.00754
IGFBP4	NM_001552	863.448	430.298	431.02	1.00477	2.00663
PDGFC	NM_016205	121.009	60.3229	56.442	1.00434	2.00603
C19orf68	AI732404	138.48	69.0958	142.357	1.003	2.00417

## Sheet: Downregulated
Gene Symbol	Representative Public ID	High B	Medium	Untransfected	Log2	Fold changes
CALCA	BF447272	549.19	11152.6	228.687	-4.34393	20.3074
PPP2R2B	AA974416	104.099	1073.56	310.627	-3.36638	10.3129
CALCB	AA747379	705.494	6735.43	473.504	-3.25506	9.54711
TMEM74	BC030710	88.1944	664.523	119.052	-2.91356	7.53476
NEGR1	AI123532	30.9528	193.862	91.8646	-2.64689	6.26314
LDLRAD4	NM_004338	25.5466	145.454	49.9456	-2.50936	5.69368
TMEM100	NM_018286	139.837	766.939	1244.73	-2.45537	5.48454
MIR100HG	AW162210	94.786	458.338	396.901	-2.27367	4.83551
MMP28	NM_024302	77.0358	326.248	115.011	-2.08237	4.23502
KIT	NM_000222	122.62	490.472	652.467	-1.99997	3.99993
WNT2B	BF961733	48.7514	194.249	231.582	-1.99439	3.98448
TPT1-AS1	BE549656	71.2818	278.746	303.603	-1.96734	3.91048
HIF3A	BC026308	27.0611	105.174	154.404	-1.95848	3.88652
GRIA3	AW294729	107.616	415.246	258.953	-1.94807	3.85858
FAM19A4	AA757457	45.2354	171.549	113.042	-1.9231	3.79237
DST	AL049215	31.1084	115.788	95.3563	-1.89611	3.72209
TMEM178A	AA058832	57.7717	213.226	286.727	-1.88395	3.69084
CADPS	BE467579	46.3726	170.146	109.941	-1.87543	3.66912
MRAP2	AA418816	493.746	1811.47	1028.03	-1.87532	3.66884
SLC8A1	AI741439	50.7291	185.656	289.378	-1.87175	3.65975
AJAP1	AA835004	109.58	385.808	472.791	-1.8159	3.52078
ZNF577	AI926145	30.1452	105.63	66.692	-1.80901	3.50403
PCDH9	NM_020403	165.832	578.92	464.851	-1.80364	3.491
FAM78B	AI147384	249.56	855.648	487.416	-1.77763	3.42862
ADM	NM_001124	319.106	1093.69	744.969	-1.77709	3.42735
PRKCA	AI471375	881.631	2916.51	2249.29	-1.726	3.30809
SHISA3	AI735586	23.0507	75.6071	49.7316	-1.71371	3.28003
PLD5	AK091691	904.239	2926.65	966.699	-1.69447	3.23659
PDIA2	NM_006849	88.2018	282.962	355.544	-1.68173	3.20811
AGTR1	NM_000685	48.94	156.218	111.788	-1.67447	3.19202
CADM3	AI564838	641.446	2044.2	840.574	-1.67214	3.18687
SIRT2	BG722779	51.4462	163.618	109.148	-1.6692	3.18038
SHISA5	BC001463	414.949	1303.35	875.467	-1.65122	3.141
USP13	AW295324	49.9705	156.904	201.448	-1.65073	3.13993
VPS26A	AA004710	22.0865	67.8475	91.3542	-1.61913	3.0719
FAM92A1	AI379467	51.4324	157.634	71.7946	-1.61583	3.06487
ZNF479	AF277624	38.2756	115.989	101.375	-1.59949	3.03037
MAFB	NM_005461	117.083	354.741	109.883	-1.59923	3.02982
WNT6	AY009401	97.4024	292.69	187.925	-1.58734	3.00495
ITGA6	NM_000210	47.2345	141.455	54.2321	-1.58243	2.99473
NEDD9	AL136139	377.877	1130.54	672.126	-1.58102	2.99181
PGM5P2	AK096159	54.9826	164.207	104.848	-1.57847	2.98652
ATXN3	U63332	48.4004	144.144	107.345	-1.57442	2.97816
BCL11A	NM_022893	49.0088	144.474	82.2327	-1.5597	2.94792
AJAP1	AF052109	74.0477	216.012	531.03	-1.54459	2.91721
FREM1	AI127440	46.808	135.295	130.976	-1.53128	2.89043
MMRN2	AA025351	19.492	56.3272	31.848	-1.53095	2.88976
HGSNAT	BE327420	40.4024	116.573	99.0968	-1.52871	2.88529
ROS1	NM_002944	25.9956	73.9494	49.3718	-1.50827	2.84468
SDC2	BE048514	78.1125	220.81	232.811	-1.49918	2.82682
PCDHB16	AB046841	72.655	202.947	115.651	-1.48197	2.79329
RASAL2	AW242299	34.1621	95.3173	172.849	-1.48034	2.79015
SP110	AF280094	37.8029	104.926	87.0442	-1.4728	2.77561
GRM7	NM_000844	139.242	385.633	239.39	-1.46963	2.76951
C14orf39	AL832219	86.9461	238.92	303.712	-1.45834	2.74791
FAM228A	AW206421	92.9369	253.77	282.33	-1.4492	2.73056
XPNPEP3	N21682	47.4454	127.146	91.5105	-1.42215	2.67984
NUMBL	BE350811	1948.58	5152.31	4549.4	-1.40279	2.64413
GPR155	AI970061	230.494	607.193	532.033	-1.39743	2.63431
CMIP /// LOC100129617	AI288372	60.7867	159.968	93.5648	-1.39596	2.63163
WDR37	BC018044	93.9561	245.616	200.6	-1.38635	2.61416
MIR137HG /// MIR2682	BM759658	87.0866	227.103	88.0443	-1.38283	2.60779
CLMN	AW028110	203.153	526.001	532.71	-1.3725	2.58919
IGFBP7-AS1	AW243434	54.9669	142.003	348.075	-1.36928	2.58342
ATP11A	AW068936	220.921	569.972	612.446	-1.36736	2.57998
SERPING1	NM_000062	106.266	273.961	240.539	-1.3663	2.57808
PLAGL1	NM_002656	357.038	918.637	1037.01	-1.36342	2.57294
BCO2	AV710838	164.649	423.08	246.368	-1.36154	2.5696
NRAV	AW242904	137.327	352.117	369.243	-1.35845	2.56409
TNIK	AF172268	101.548	260.271	206.758	-1.35785	2.56304
EIF1	AL516854	92.1107	235.393	209.47	-1.35363	2.55554
AKAP8L	AW611777	125.113	319.481	172.458	-1.3525	2.55353
ELAVL2	NM_004432	279.569	713.075	606.216	-1.35085	2.55062
FAM89A	AI130705	53.1461	135.01	79.1291	-1.34504	2.54036
TBX2-AS1	BC009278	359.707	912.287	517.382	-1.34266	2.53619
IRX3	AI681917	1348.14	3416.15	5226.71	-1.3414	2.53397
CEP295	AB051518	38.9774	98.7209	162.41	-1.34072	2.53277
TAS2R10	NM_023921	39.6322	100.139	138.81	-1.33727	2.52672
TIA1	BC015944	59.8408	150.909	177.541	-1.33448	2.52184
ZNF664	BC033539	194.329	489.311	418.905	-1.33225	2.51795
MLPH	NM_024101	151.545	381.136	263.215	-1.33056	2.51501
OSBPL10	NM_017784	460.231	1156.95	897.771	-1.32989	2.51384
OAS1	NM_002534	61.7272	154.771	82.2897	-1.32616	2.50734
ZNF503	AA603467	670.11	1679.17	1680.97	-1.32528	2.50581
CYP2C9	M21940	36.4871	90.8062	130.022	-1.3154	2.48872
ODF3B	BF436372	87.7542	218.194	226.27	-1.31407	2.48642
ZNF169	BC019228	45.6934	113.419	74.1647	-1.3116	2.48217
LRRIQ3	NM_145258	27.3609	67.7884	41.0631	-1.30892	2.47757
KIF6	T19133	30.4995	75.4894	75.7409	-1.30749	2.4751
FZD7	NM_003507	1619.16	3995.27	4756.38	-1.30305	2.46749
SEC16B	BC009106	48.8112	120.367	121.52	-1.30216	2.46597
PWAR6	BE783065	511.689	1257.7	821.633	-1.29745	2.45793
TRIM37	BC036012	114.181	280.515	152.077	-1.29676	2.45676
RPS6KA4	NM_003942	136.914	336.338	203.026	-1.29664	2.45656
LMO4	BC003600	91.6515	224.61	64.8434	-1.29319	2.4507
ZNF117	BF107006	388.863	951.108	1267.17	-1.29035	2.44587
DCLK1	BE046461	340.701	832.426	353.619	-1.28882	2.44327
ERICH1	AI761058	94.9386	231.649	286.599	-1.28687	2.43999
LINC00623	AA863228	188.476	459.696	291.495	-1.2863	2.43901
CHCHD10	AI814909	575.866	1400.97	636.023	-1.28262	2.43281
RAP2C-AS1	BE501515	106.483	258.555	184.189	-1.27985	2.42814
NFIA	AA419275	286.746	696.115	567.532	-1.27955	2.42764
CTC-338M12.4	NM_022907	168.243	408.422	578.152	-1.27951	2.42757
PPM1K	AI434789	57.9926	140.75	78.9904	-1.27919	2.42703
WNK3	AY082340	61.2238	148.266	124.784	-1.27603	2.42171
CDC42BPA	N32301	75.4331	182.632	145.418	-1.27567	2.42111
MYO15A	NM_016239	34.6569	83.4436	51.4252	-1.26766	2.40771
MAPT	NM_016835	249.346	599.066	415.442	-1.26456	2.40255
LINC01590 /// SMIM8	AK024130	64.3493	154.418	94.0403	-1.26285	2.39969
LAS1L	AL042052	118.665	284.017	257.123	-1.25908	2.39344
ERAP1	BE551138	65.2005	155.841	241.541	-1.25712	2.39018
ABCC9	AK056519	36.7241	87.6216	57.2721	-1.25456	2.38594
C7	NM_000587	5749.96	13702	13240.8	-1.25276	2.38297
LINC00893	AI692623	38.8738	92.4932	119.519	-1.25055	2.37932
FAM43A	AW264102	578.529	1375.28	665.661	-1.24926	2.37719
ID4	AW157094	172.92	409.546	520.776	-1.24392	2.36842
ZNF467	BE549732	82.1491	194.54	123.24	-1.24375	2.36813
C11orf54	CA446227	54.7448	129.449	114.047	-1.24159	2.36459
EDIL3	AA053711	124.598	293.245	60.0017	-1.23482	2.35353
CXCR4	L01639	600.119	1411.08	1565.19	-1.23348	2.35133
ACOT11	AB014607	87.2768	204.025	298.7	-1.22508	2.33768
MAP2K7	AF006689	72.3323	168.597	103.398	-1.22086	2.33086
IGF1R	NM_015883	44.3455	103.268	72.015	-1.21953	2.32872
LINGO2	AL353746	111.212	258.703	393.879	-1.21799	2.32622
ABCG1	BE674309	270.12	627.876	493.423	-1.21688	2.32444
TNFSF13B	AW151360	108.771	252.707	205.921	-1.21617	2.3233
PCDH17	NM_014459	1227.11	2847.25	1982.04	-1.21431	2.32029
FDFT1	AA757900	266.498	617.343	491.986	-1.21195	2.3165
PTGR2	BE465894	189.644	439.18	387.933	-1.21152	2.31581
AFAP1L2	AW138743	45.7618	105.559	122.441	-1.20583	2.3067
C9orf3	BC042892	69.8214	160.851	130.881	-1.20398	2.30375
SYBU	NM_017786	230.155	529.387	321.295	-1.20172	2.30013
MUC20	AI168678	91.1859	209.231	216.434	-1.19821	2.29455
PUS10	BF514791	28.1049	64.4776	67.2212	-1.19798	2.29418
ZNF555	BF435923	134.969	309.381	236.02	-1.19675	2.29223
ANKRD26	AL137351	159.189	364.45	243.269	-1.19498	2.28942
WDFY3-AS2	AI694300	68.8392	157.597	113.489	-1.19494	2.28935
DENND1B	AW071458	71.6305	163.482	70.4593	-1.19049	2.2823
RAB3C	AI634523	60.2902	137.249	90.8611	-1.1868	2.27648
CCDC36	BC015057	53.745	122.185	57.8883	-1.18486	2.27342
FLJ21369	NM_024802	30.7519	69.8965	86.2645	-1.18455	2.27292
LINC00622	BC015390	150.554	341.315	297.82	-1.18082	2.26705
LUC7L	AI744735	110.938	251.335	470.592	-1.17986	2.26555
TMCC3	N51717	53.6039	121.335	147.729	-1.17859	2.26356
SMIM3	AF313413	449.892	1017.23	231.363	-1.17699	2.26105
CACNB2	AL162054	38.8013	87.5209	59.2942	-1.17352	2.25562
TLE1	AI758763	662.976	1493.82	1857.06	-1.17198	2.25321
ALDH8A1	NM_022568	47.2418	106.223	96.2415	-1.16896	2.2485
ZMIZ2	AW444969	101.747	228.613	172.529	-1.16792	2.24687
YPEL2	AW005748	117.725	264.298	262.62	-1.16674	2.24504
DISP2	AB051529	310.26	695.255	414.317	-1.16406	2.24088
RARB	X04014	76.822	172.027	101.095	-1.16304	2.23929
SGPP2	AA576959	47.2987	105.746	192.556	-1.16073	2.2357
LGALS14	NM_020129	42.582	95.1477	80.9601	-1.15992	2.23446
DKK2	AB033941	60.7648	135.625	110.771	-1.15832	2.23197
KSR2	AI692426	132.509	295.616	240.296	-1.15763	2.23091
DOC2B	AW451197	622.162	1385.79	1563.45	-1.15535	2.22738
EYA3	NM_172098	52.9168	117.843	83.1669	-1.15507	2.22695
DAZ1 /// DAZ2 /// DAZ3 /// DAZ4	NM_020364	42.3269	93.8733	53.4232	-1.14914	2.21781
PPIL2	AF320072	54.3557	120.528	99.3611	-1.14886	2.21739
DTX4	AV728526	92.2201	204.23	121.116	-1.14704	2.21459
C21orf62-AS1	BC034794	70.1643	155.152	85.4707	-1.14488	2.21127
KCNQ3	AI656481	147.932	326.689	210.021	-1.14299	2.20838
MAPK13	BC000433	48.0216	106.002	88.202	-1.14234	2.20739
PLAGL2	AL562280	60.2732	133.041	133.275	-1.14228	2.20729
CNTLN	AA280904	76.4299	168.652	90.2633	-1.14184	2.20662
GABRR2	NM_002043	58.345	128.602	58.876	-1.14024	2.20417
CIZ1	AA054734	54.5538	119.624	143.225	-1.13276	2.19277
CTSE	NM_001910	59.9789	131.432	95.015	-1.13179	2.1913
BCAR1	AU147442	49.6421	108.534	118.508	-1.12851	2.18633
SCUBE3	AI733234	156.098	340.822	198.765	-1.12657	2.18339
MYCL	M19720	131.595	287.281	285.269	-1.12636	2.18308
LMLN	NM_033029	81.297	176.912	115.648	-1.12176	2.17612
PPWD1	AA767131	47.3368	102.764	132.814	-1.1183	2.17092
SLC7A14	AK094547	695.93	1510.11	1210.98	-1.11764	2.16992
HTR2B	NM_000867	281.148	609.663	161.16	-1.11668	2.16848
NDUFV2-AS1	AA401733	41.1192	89.1098	56.1269	-1.11577	2.16711
TAMM41	AL136788	71.8864	155.767	188.861	-1.1156	2.16685
C1orf27	W72877	52.6667	114.102	124.187	-1.11536	2.16649
DCLK1	NM_004734	1163.5	2519.52	1101.6	-1.11468	2.16547
CACNA1C	F11066	288.727	625.067	464.459	-1.11431	2.16491
LMBR1	AA805681	50.2622	108.711	66.9081	-1.11295	2.16287
CXCR4	AF348491	661.549	1429.35	1566.06	-1.11143	2.1606
SNCA	AF238870	226.755	489.512	316.051	-1.11021	2.15877
RBPJ	R45471	65.9119	141.994	110.493	-1.10722	2.1543
GARNL3	AL136573	390.304	838.844	747.467	-1.10381	2.14921
MINOS1P1	AL049782	140.416	301.475	263.298	-1.10233	2.147
NEURL1	AF029729	66.5322	142.455	92.9239	-1.09838	2.14114
SERPINB8	BC034528	109.29	233.827	163.214	-1.09728	2.13951
SCPEP1	AK092928	115.866	246.761	265.149	-1.09066	2.12972
KRBOX1	AA225165	40.8166	86.7595	147.459	-1.08787	2.12559
EPHA10	AA789266	174.522	370.657	271.944	-1.08668	2.12384
AMY1A /// AMY1B /// AMY1C /// AMY2A /// AMY2B /// AMYP1	NM_004038	127.711	271.18	371.485	-1.08637	2.1234
BICC1	NM_025044	81.7198	173.317	178.563	-1.08465	2.12086
TBX2	NM_005994	197.391	418.003	195.063	-1.08246	2.11764
HPCAL4	BE550384	114.088	241.435	173.511	-1.08149	2.11622
NRXN1	BF509242	1329.9	2813.35	2324.1	-1.08097	2.11545
TPGS2	AI470549	103.748	219.342	127.769	-1.08009	2.11417
PKD1	NM_000296	486.617	1027.19	932.796	-1.07785	2.11089
KCNMA1	U11058	196.959	414.801	463.323	-1.07452	2.10602
PCDHB9	AF217749	121.179	255.038	129.594	-1.07357	2.10463
MAP3K2	BG504375	35.3876	74.2039	51.7843	-1.06825	2.09689
LUZP1	NM_033631	54.7909	114.833	82.1305	-1.06753	2.09584
CALY	NM_015722	208.475	436.493	348.75	-1.06608	2.09374
HNRNPD	AW967813	62.5964	131.049	110.311	-1.06596	2.09356
FHDC1	AA527080	228.455	477.982	295.482	-1.06505	2.09224
ZNF471	AL042523	240.729	503.601	425.775	-1.06487	2.09198
CNTN1	AI091445	566.776	1185.27	1294.29	-1.06436	2.09124
ZMIZ1	AK025812	155.892	325.392	408.45	-1.06164	2.0873
ST8SIA2	AW589904	1317.81	2750.55	1865.61	-1.06158	2.08721
ANPEP	NM_001150	118.768	247.715	430.276	-1.06054	2.08571
ZNF252P	AU145662	417.076	869.556	676.055	-1.05997	2.08489
SCAI	AW675473	174.504	363.718	283.509	-1.05956	2.08429
SNHG12	AF277181	535.566	1115.93	703.215	-1.05911	2.08365
ITGA9-AS1	BC040563	124.101	258.503	229.079	-1.05867	2.08301
ATP6	AI535835	358.516	744.659	757.944	-1.05454	2.07706
MAP3K5	NM_005923	175.816	364.819	231.341	-1.05311	2.075
ASIC1	U78181	178.215	369.644	372.686	-1.05252	2.07414
B3GAT3	NM_012200	465.925	963.896	521.584	-1.04878	2.06878
TMEM206	NM_018252	59.6032	122.955	103.49	-1.04467	2.0629
LMF1	NM_022773	124.544	256.281	189.112	-1.04106	2.05775
IL7	NM_000880	162.403	333.777	408.396	-1.03931	2.05524
INSL3	NM_005543	190.342	390.989	263.428	-1.03854	2.05414
MIAT	AI914323	371.013	761.902	817.062	-1.03814	2.05357
DRC3	NM_031294	115.641	237.144	286.208	-1.03611	2.05069
FMOD	NM_002023	59.2736	121.517	147.167	-1.0357	2.05011
ACSF3	AI763000	63.7398	130.622	135.856	-1.03513	2.0493
LINC00685	T77995	411.47	842.583	546.303	-1.03403	2.04774
PCBP2	AI183583	105.137	214.919	125.406	-1.03153	2.04419
ELOVL2-AS1	AI798981	79.845	162.911	130.086	-1.02881	2.04034
NFIB	AU145782	135.665	276.478	222.692	-1.02712	2.03795
SRSF4	AV647470	33.7341	68.6134	78.0363	-1.02428	2.03395
FAM218A	NM_153027	55.4619	112.784	93.4245	-1.02399	2.03353
CFAP97	AA868380	108.658	220.947	163.16	-1.02391	2.03342
ANTXR2	R94785	47.886	97.3553	49.9313	-1.02366	2.03306
PLXNC1	AF035307	103.331	210.067	167.488	-1.02358	2.03295
MDM2	AI422414	70.4074	143.075	97.6513	-1.02298	2.03211
PACRG	AU158657	42.2725	85.8374	75.8092	-1.02189	2.03057
C1orf132	AI927692	168.375	341.572	353.738	-1.02051	2.02864
KIR3DX1	AK024467	64.6643	131.173	126.805	-1.02043	2.02852
DNM3OS	AI761578	1002.63	2032.42	1021.56	-1.01941	2.02709
LINC00342	W95043	208.789	423.192	412.984	-1.01927	2.02689
PPP1R26-AS1	BC043225	75.5615	153.081	107.695	-1.01857	2.02592
HESX1	U82811	72.9719	147.586	147.222	-1.01614	2.0225
NLGN2	AI951319	416.251	841.758	648.379	-1.01595	2.02224
ERBB2IP	AK026757	54.1674	109.51	64.6008	-1.01556	2.02169
CENPBD1P1 /// LOC105373318 /// RPL23AP7 /// RPL23AP79	BC000596	378.735	765.505	388.484	-1.01522	2.02122
CNPY2	AA504152	52.369	105.795	74.9534	-1.01448	2.02018
TMEM74B	NM_018354	380.666	768.942	849.513	-1.01435	2.01999
SRD5A3	AI221894	90.8498	183.516	144.037	-1.01435	2.01999
LPAR1	AW269335	350.934	708.836	1779.23	-1.01425	2.01985
LHFPL2	N66633	1585.59	3202.35	1562.96	-1.01411	2.01966
PCDH18	AW189885	586.461	1182.44	920.509	-1.01166	2.01623
LRRFIP1	AW082668	141.463	285.191	281.394	-1.01151	2.01601
AGMAT	AK025651	49.1911	99.1186	78.1517	-1.01076	2.01497
PLCG1-AS1	BG210209	55.1223	111.025	94.5898	-1.01018	2.01416
N6AMT1	AK021678	47.5411	95.7419	68.5651	-1.00997	2.01387
KMT2A	NM_024891	102.959	207.343	168.496	-1.00995	2.01384
HOMEZ	AA916857	89.0461	179.214	108.547	-1.00906	2.01259
SEMA3C	NM_006379	281.527	566.564	311.307	-1.00897	2.01247
STH	AY179170	100.391	201.808	106.491	-1.00735	2.01022
SPECC1	AB041533	94.9298	190.719	166.484	-1.00652	2.00906
A2M-AS1	AK056852	118.16	237.321	349.186	-1.00609	2.00846
SPTLC2	U15555	41.0234	82.3926	120.756	-1.00607	2.00843
ANKRD52	NM_173594	79.2759	159.112	120.412	-1.00508	2.00706
CC2D2B /// ENTPD1-AS1 /// LOC105378440	AU147320	56.5498	113.467	104.183	-1.00468	2.0065
MIR99AHG	BM194465	51.7414	103.632	95.8607	-1.00207	2.00288
MYOZ3	NM_133371	67.174	134.492	74.7245	-1.00154	2.00214
JAK3	BF512748	170.952	342.243	252.655	-1.00143	2.00198
KLF9	NM_001206	76.8897	153.908	229.568	-1.00121	2.00168
LIMCH1	AU147704	100.023	200.111	146.517	-1.00047	2.00065
